# Supplementary material for: (E)-N′-(5-Bromo-2-hy­droxy­benzyl­idene)-3-meth­oxy­benzohydrazide
Source: Acta Crystallogr Sect E Struct Rep Online. 2010 Jun 26;66(Pt 7):o1805. doi: 10.1107/S1600536810024001 (PMC3006758; doi:10.1107/S1600536810024001)
Supplement: Supplementary file 2 [file e-66-o1805-Isup2.hkl]

# 
# h,k,l, Fc-squared, Fo-squared, sigma(Fo-squared) and status flag 
# 
data_I
_shelx_title ' P21n in P2(1)/n' 
_shelx_refln_list_code          4 
_shelx_F_calc_maximum      227.49 
_exptl_crystal_F_000       704.00 
_reflns_d_resolution_high  0.7874 
 
loop_ 
 _symmetry_equiv_pos_as_xyz 
 'x, y, z' 
 '-x+1/2, y+1/2, -z+1/2' 
 '-x, -y, -z' 
 'x-1/2, -y-1/2, z-1/2' 
 
_cell_length_a     6.8646 
_cell_length_b    30.7258 
_cell_length_c     7.2566 
_cell_angle_alpha  90.000 
_cell_angle_beta  104.437 
_cell_angle_gamma  90.000 
 
_shelx_F_squared_multiplier     1.000 
 
loop_ 
 _refln_index_h 
 _refln_index_k 
 _refln_index_l 
 _refln_F_squared_calc 
 _refln_F_squared_meas 
 _refln_F_squared_sigma 
 _refln_observed_status 
   2   0   0     1882.40     1926.40     30.35 o 
   4   0   0     3069.25     3062.16     47.22 o 
   6   0   0       29.87       26.65     17.27 o 
   8   0   0        0.03      -16.78     22.21 o 
   1   1   0     6061.75     6303.01    100.48 o 
   2   1   0      573.48      476.45     10.97 o 
   3   1   0     6058.60     6148.66     61.25 o 
   4   1   0       71.25       75.71      4.39 o 
   5   1   0        0.20        4.72      9.40 o 
   6   1   0        0.00        8.43     15.05 o 
   7   1   0       54.62       68.36     15.46 o 
   8   1   0       26.37       17.74     16.74 o 
   0   2   0      338.12      319.82      7.90 o 
   1   2   0    19931.16    18791.86    261.00 o 
   2   2   0     6401.20     6665.69     57.64 o 
   3   2   0      127.85      118.16      8.91 o 
   4   2   0      809.33      797.50     11.76 o 
   5   2   0       13.82       12.36      9.35 o 
   6   2   0      556.31      593.85     22.46 o 
   7   2   0       12.53        7.01     14.05 o 
   8   2   0        7.87        2.22     16.40 o 
   1   3   0     1367.22     1471.15     15.78 o 
   2   3   0     1048.55     1038.51     11.02 o 
   3   3   0     6012.22     6090.70     60.87 o 
   4   3   0      666.33      713.94     13.94 o 
   5   3   0        5.40       -5.73      8.99 o 
   6   3   0      120.01      117.13     14.05 o 
   7   3   0        0.62        8.31     14.19 o 
   8   3   0        9.01       -2.46     16.44 o 
   0   4   0     1932.80     1841.43     38.99 o 
   1   4   0     2464.72     2592.67     26.59 o 
   2   4   0      215.82      219.29      4.86 o 
   3   4   0       81.09       82.14      3.58 o 
   4   4   0     1433.09     1376.41     21.54 o 
   5   4   0      300.42      278.18     14.61 o 
   6   4   0       56.92       26.52     12.08 o 
   7   4   0       42.31       26.16     14.68 o 
   8   4   0        0.88       -0.78     14.73 o 
   1   5   0     3410.01     3456.10    102.78 o 
   2   5   0      783.55      848.48      9.97 o 
   3   5   0      257.96      202.15      6.79 o 
   4   5   0      101.59      102.30      6.70 o 
   5   5   0      182.73      219.44     13.64 o 
   6   5   0       75.09       45.81     21.22 o 
   7   5   0      124.49      126.52     16.96 o 
   8   5   0        1.53        3.97     14.00 o 
   0   6   0     9857.79     9253.57    182.61 o 
   1   6   0     1674.62     1776.32     28.62 o 
   2   6   0      596.01      649.05     11.06 o 
   3   6   0      344.66      349.31      6.61 o 
   4   6   0      591.63      561.98     12.81 o 
   5   6   0      621.44      577.05     29.86 o 
   6   6   0      132.49      138.58     25.42 o 
   7   6   0       14.88       26.76     11.85 o 
   8   6   0        3.43       -5.86     16.65 o 
   1   7   0     7758.44     7736.44    104.80 o 
   2   7   0       34.94       44.10      2.93 o 
   3   7   0     1782.32     1734.82     18.79 o 
   4   7   0        5.20        0.43      3.98 o 
   5   7   0      527.87      513.33     15.43 o 
   6   7   0        9.98       13.03      9.39 o 
   7   7   0        7.06        0.81     11.34 o 
   8   7   0        6.02       -3.86     20.73 o 
   0   8   0     1345.93     1223.26     21.09 o 
   1   8   0      959.45     1043.43     15.45 o 
   2   8   0      522.67      525.75      7.84 o 
   3   8   0      272.50      306.38      6.75 o 
   4   8   0     1979.81     2045.74     22.97 o 
   5   8   0      692.74      681.94     20.52 o 
   6   8   0      569.65      547.89     23.37 o 
   7   8   0        1.50       18.14     21.22 o 
   8   8   0        9.13      -13.33     18.61 o 
   1   9   0     4971.44     5141.23     60.52 o 
   2   9   0       85.00      110.55      4.15 o 
   3   9   0     3674.27     3709.03     35.69 o 
   4   9   0       73.15       85.45      5.70 o 
   5   9   0       76.03       79.65      9.62 o 
   6   9   0       20.87       16.75     10.43 o 
   7   9   0       23.11       25.22     16.65 o 
   8   9   0        8.82        2.51     18.69 o 
   0  10   0    12938.46    12557.71    171.36 o 
   1  10   0       36.32       48.14      4.26 o 
   2  10   0      874.12      979.01     12.10 o 
   3  10   0      141.63      170.40      6.13 o 
   4  10   0      327.69      321.08      9.65 o 
   5  10   0      343.72      319.91     13.63 o 
   6  10   0       26.21        2.18      9.75 o 
   7  10   0       13.48       15.86     16.44 o 
   8  10   0        3.68       11.92     18.75 o 
   1  11   0     5105.22     5109.83     61.20 o 
   2  11   0     7130.75     7471.87    119.58 o 
   3  11   0     2771.85     2794.98     42.30 o 
   4  11   0      168.28      182.15      7.79 o 
   5  11   0        4.99       10.86      7.91 o 
   6  11   0       72.11       47.13     15.25 o 
   7  11   0       28.77       51.31     16.72 o 
   8  11   0        1.25       -9.87     17.80 o 
   0  12   0     2483.24     2276.42     37.30 o 
   1  12   0       50.80       44.28      4.42 o 
   2  12   0     1688.57     1775.58     19.44 o 
   3  12   0      431.80      425.78      8.50 o 
   4  12   0      780.58      777.03     13.10 o 
   5  12   0        1.54       -0.99     10.99 o 
   6  12   0       68.35       71.83     16.09 o 
   7  12   0       26.64       20.01     17.15 o 
   1  13   0     3120.79     2967.18     32.61 o 
   2  13   0      213.58      175.33      5.56 o 
   3  13   0     1853.20     1888.34     26.60 o 
   4  13   0      256.84      248.55      9.59 o 
   5  13   0       15.75        9.15     19.00 o 
   6  13   0       16.63       24.12     14.90 o 
   7  13   0       20.74        0.57     17.41 o 
   0  14   0    14008.77    14105.21    194.37 o 
   1  14   0       64.69       56.34      5.81 o 
   2  14   0      671.94      687.58     10.74 o 
   3  14   0       96.21      108.14      8.89 o 
   4  14   0      965.87      944.56     20.48 o 
   5  14   0      187.10      192.14     23.44 o 
   6  14   0       15.80       10.51     16.29 o 
   7  14   0       13.26       19.40     17.77 o 
   1  15   0       94.59       63.08      6.67 o 
   2  15   0     3588.79     3411.09     38.38 o 
   3  15   0     1362.71     1327.84     17.13 o 
   4  15   0       59.77       66.22      9.30 o 
   5  15   0      155.58      170.44     16.13 o 
   6  15   0       21.93       20.71     15.52 o 
   7  15   0       29.79       36.20     18.60 o 
   0  16   0    10111.33    10168.92    143.82 o 
   1  16   0     5228.69     5717.75     70.38 o 
   2  16   0      633.46      603.37     10.59 o 
   3  16   0      377.17      369.48     11.15 o 
   4  16   0       64.78       87.54     10.16 o 
   5  16   0       93.01       91.29     13.76 o 
   6  16   0       23.15       39.78     16.16 o 
   7  16   0        9.36       19.61     18.20 o 
   1  17   0     2189.15     2147.46     36.41 o 
   2  17   0     1014.17      944.01     14.33 o 
   3  17   0     2432.92     2403.27     31.45 o 
   4  17   0      774.31      744.91     19.72 o 
   5  17   0        4.83        9.74     13.27 o 
   6  17   0       49.44       50.39     16.13 o 
   7  17   0        9.75        7.90     22.21 o 
   0  18   0     2864.98     2431.72     62.68 o 
   1  18   0     2026.11     2025.16     31.29 o 
   2  18   0        1.47        1.65      5.72 o 
   3  18   0       40.53       39.21      6.81 o 
   4  18   0      161.15      190.26     14.02 o 
   5  18   0       80.59       89.97     12.43 o 
   6  18   0       66.22       97.57     18.20 o 
   7  18   0        3.54       28.20     19.04 o 
   1  19   0      405.53      388.31     13.25 o 
   2  19   0     1861.26     1810.30     43.60 o 
   3  19   0      188.15      195.84      9.59 o 
   4  19   0      915.90      844.57     21.22 o 
   5  19   0       10.33        7.21     12.03 o 
   6  19   0       20.14       27.62     16.20 o 
   7  19   0        3.09       -7.24     18.50 o 
   0  20   0     2249.09     2068.96     57.75 o 
   1  20   0     1723.75     1724.49     29.01 o 
   2  20   0      280.61      272.18     10.75 o 
   3  20   0      136.50      124.32      8.98 o 
   4  20   0      900.07      907.27     40.40 o 
   5  20   0      146.00      152.33     11.99 o 
   6  20   0        0.34      -11.35     15.29 o 
   7  20   0        6.50        8.67     19.66 o 
   1  21   0      332.01      386.94     15.82 o 
   2  21   0     2371.53     2247.93     30.79 o 
   3  21   0      220.44      235.21     15.66 o 
   4  21   0        4.81        1.29      9.59 o 
   5  21   0      156.44      112.17     12.14 o 
   6  21   0       18.57       17.21     18.06 o 
   7  21   0        6.93       -0.60     29.86 o 
   0  22   0      243.33      227.53     22.70 o 
   1  22   0     3618.29     3559.45     76.44 o 
   2  22   0      119.81      112.12      9.02 o 
   3  22   0      156.78      158.47     10.52 o 
   4  22   0      102.07      128.03     12.57 o 
   5  22   0      127.11      108.87     11.99 o 
   6  22   0        8.76        8.01     16.96 o 
   1  23   0      577.94      625.51     21.68 o 
   2  23   0      557.89      551.36     15.25 o 
   3  23   0       33.32       50.45      8.51 o 
   4  23   0       99.91      107.59     12.44 o 
   5  23   0        1.71       -7.70     10.66 o 
   6  23   0       61.61       48.73     19.18 o 
   0  24   0      385.88      345.98     25.66 o 
   1  24   0     1167.86     1154.71     25.20 o 
   2  24   0      502.15      486.55     15.81 o 
   3  24   0      232.01      202.20     11.83 o 
   4  24   0       99.35       96.66     12.86 o 
   5  24   0      132.03       96.28     14.13 o 
   6  24   0        1.98       -7.40     17.99 o 
   1  25   0      283.99      340.46     22.66 o 
   2  25   0     1498.66     1486.89     25.20 o 
   3  25   0      266.25      280.83     24.51 o 
   4  25   0        1.63      -15.14     10.09 o 
   5  25   0       22.80       25.04     13.16 o 
   6  25   0        3.19       -9.90     16.69 o 
   0  26   0      108.47      111.05     22.21 o 
   1  26   0       28.84       30.80     10.44 o 
   2  26   0      148.20      165.52     10.95 o 
   3  26   0       13.92       15.05      8.99 o 
   4  26   0       13.29       20.11     12.28 o 
   5  26   0      159.67      148.68     21.32 o 
   6  26   0       36.69       25.03     19.39 o 
   1  27   0       80.19       75.02     11.72 o 
   2  27   0      455.52      470.23     16.14 o 
   3  27   0      307.26      281.82     17.81 o 
   4  27   0       99.50      101.90     14.32 o 
   5  27   0        5.80       15.86     13.57 o 
   0  28   0     1332.01     1286.68     50.34 o 
   1  28   0     1597.83     1610.24     56.60 o 
   2  28   0       47.68       63.20     12.02 o 
   3  28   0      425.74      342.48     28.98 o 
   4  28   0       48.06       42.72     15.89 o 
   5  28   0       77.27       79.92     16.12 o 
   1  29   0      796.91      720.48     22.29 o 
   2  29   0      767.64      807.42     23.32 o 
   3  29   0      105.68       76.57     11.42 o 
   4  29   0       74.93       78.88     15.11 o 
   5  29   0        0.62        1.03     14.42 o 
   0  30   0       48.20       40.96     23.69 o 
   1  30   0      694.23      732.88     45.16 o 
   2  30   0       28.55       41.55     12.86 o 
   3  30   0       12.20        3.37     13.59 o 
   4  30   0       12.66       26.36     14.00 o 
   5  30   0      141.94      182.62     19.21 o 
   1  31   0       30.18       26.85     16.71 o 
   2  31   0     1397.90     1317.65     30.51 o 
   3  31   0       52.41       42.54     12.77 o 
   4  31   0       43.89       54.03     14.99 o 
   5  31   0        2.30      -13.33     26.16 o 
   0  32   0       25.83       59.23     26.65 o 
   1  32   0      795.27      875.53     53.30 o 
   2  32   0       17.81        9.08     12.48 o 
   3  32   0      100.02      103.10     15.51 o 
   4  32   0        2.67       14.26     18.73 o 
   1  33   0        1.34       -2.00     17.36 o 
   2  33   0      480.49      554.87     22.71 o 
   3  33   0        1.85       11.00     17.00 o 
   4  33   0      202.64      195.70     22.84 o 
   0  34   0       44.38       41.95     27.15 o 
   1  34   0      509.94      522.12     29.41 o 
   2  34   0        0.89       11.93     12.93 o 
   3  34   0        3.98       21.34     22.95 o 
   4  34   0        0.38       -6.91     27.64 o 
   1  35   0        1.07       -0.76     18.30 o 
   2  35   0      729.64      742.50     26.05 o 
   3  35   0        2.91      -14.97     17.50 o 
   0  36   0        9.98      -24.18     26.16 o 
   1  36   0      480.85      531.03     30.69 o 
   2  36   0        0.15       15.17     15.08 o 
   3  36   0       14.67      -11.96     20.73 o 
   1  37   0       27.09       55.83     20.93 o 
   2  37   0      278.69      308.58     27.19 o 
   0  38   0       31.92       76.50     32.08 o 
   1  38   0      325.39      436.79     43.43 o 
  -7   0   1       14.80       18.75     20.24 o 
  -5   0   1      158.57      153.49     17.27 o 
  -3   0   1     2954.64     3016.58     64.66 o 
  -1   0   1     3705.33     3724.99     51.78 o 
   1   0   1     6955.89     7158.94    143.13 o 
   3   0   1       89.48       73.59      9.13 o 
   5   0   1      325.31      333.64     23.69 o 
   7   0   1        3.76       -9.38     19.74 o 
  -8   1   1        9.50       13.11     15.66 o 
  -7   1   1       14.67        8.58     13.60 o 
  -6   1   1      167.90      180.62     14.99 o 
  -5   1   1       68.76       74.60     10.61 o 
  -4   1   1      173.02      175.07      9.59 o 
  -3   1   1     1042.63     1110.97     28.38 o 
  -2   1   1     7231.44     7155.07     79.75 o 
  -1   1   1       95.17       96.77      6.56 o 
   0   1   1      622.05      712.31     12.73 o 
   1   1   1        3.42        9.17      2.95 o 
   2   1   1    14220.88    14435.48    251.36 o 
   3   1   1     1374.36     1463.68     21.98 o 
   4   1   1      123.13      137.38      8.06 o 
   5   1   1        8.58        1.42      9.55 o 
   6   1   1        9.85       14.60     12.39 o 
   7   1   1        1.63      -15.64     14.13 o 
   8   1   1        2.77       20.73     17.80 o 
  -8   2   1        2.32       -0.51     15.50 o 
  -7   2   1       30.15       12.34     13.61 o 
  -6   2   1       37.99       45.81     11.85 o 
  -5   2   1      255.28      277.88     15.55 o 
  -4   2   1       34.01       47.51      4.11 o 
  -3   2   1     1754.22     1681.51     22.37 o 
  -2   2   1      198.62      204.04      8.68 o 
  -1   2   1    17446.95    17026.42    165.06 o 
   0   2   1       44.21       51.09      3.14 o 
   1   2   1     5586.94     5609.77     80.08 o 
   2   2   1      655.97      943.67     25.17 o 
   3   2   1      237.21      241.36      7.27 o 
   4   2   1       42.84       46.13      5.05 o 
   5   2   1      122.11      145.03     12.90 o 
   6   2   1        3.14       -3.12     15.30 o 
   7   2   1        1.46       -4.26     13.95 o 
   8   2   1       22.33        9.87     25.66 o 
  -8   3   1       58.83       52.40     19.74 o 
  -7   3   1       33.72        4.98     12.90 o 
  -6   3   1        2.54       -2.63     11.31 o 
  -5   3   1        0.12        2.27     13.33 o 
  -4   3   1      749.84      851.03     19.31 o 
  -3   3   1       29.59       26.68      3.80 o 
  -2   3   1    10524.76    10188.34     98.09 o 
  -1   3   1       75.29       75.69      2.70 o 
   0   3   1      210.73      230.80      7.90 o 
   1   3   1      103.30       96.75      4.17 o 
   2   3   1      893.31      813.71     13.01 o 
   3   3   1       98.77      138.36      9.26 o 
   4   3   1      591.08      602.50     11.59 o 
   5   3   1      114.74      119.23     12.51 o 
   6   3   1      414.44      381.26     19.86 o 
   7   3   1        1.47       -9.84     18.01 o 
   8   3   1        1.00       -2.14     18.84 o 
  -8   4   1        7.95       11.37     16.79 o 
  -7   4   1        4.26      -13.37     12.55 o 
  -6   4   1      301.38      306.03     17.15 o 
  -5   4   1      291.96      309.54     21.22 o 
  -4   4   1      342.20      359.29      7.76 o 
  -3   4   1       21.29       29.64      3.99 o 
  -2   4   1      113.15      104.43      3.65 o 
  -1   4   1      504.30      513.36      7.25 o 
   0   4   1      229.96      243.94      4.62 o 
   1   4   1    17820.76    17575.12    194.27 o 
   2   4   1      886.43      852.83     13.25 o 
   3   4   1      152.20      198.17      8.33 o 
   4   4   1       73.36       65.79      5.56 o 
   5   4   1     1073.27     1094.34     27.81 o 
   6   4   1       20.61       17.44     12.65 o 
   7   4   1       40.34       34.64     14.61 o 
   8   4   1        0.14        7.62     28.38 o 
  -8   5   1       14.00       -7.62     13.49 o 
  -7   5   1        2.94        7.82     13.75 o 
  -6   5   1      459.99      453.25     19.88 o 
  -5   5   1       19.08       23.80      9.24 o 
  -4   5   1      207.95      202.45      7.94 o 
  -3   5   1     2131.68     2200.00     28.54 o 
  -2   5   1    10360.67    10307.57     88.49 o 
  -1   5   1      143.90      151.93      3.37 o 
   0   5   1       69.85       77.88      2.77 o 
   1   5   1     2761.93     2709.67     28.54 o 
   2   5   1     6268.01     6438.35     64.04 o 
   3   5   1      384.05      446.61      8.47 o 
   4   5   1      704.42      698.19     12.57 o 
   5   5   1      408.51      381.65     21.72 o 
   6   5   1       13.62        7.96     12.04 o 
   7   5   1        7.27       32.51     17.03 o 
   8   5   1        0.24        0.99     18.85 o 
  -8   6   1        3.18       -7.80     12.32 o 
  -7   6   1       25.56       22.07     11.90 o 
  -6   6   1        3.74       10.77     11.38 o 
  -5   6   1     3242.89     3188.05    133.51 o 
  -4   6   1      138.82      138.04      7.83 o 
  -3   6   1     2049.08     2083.42     36.16 o 
  -2   6   1      381.72      384.01     10.86 o 
  -1   6   1    11897.26    12016.57    102.10 o 
   0   6   1     1414.60     1447.56     23.15 o 
   1   6   1     7610.89     7419.75     72.47 o 
   2   6   1      583.71      650.32     15.17 o 
   3   6   1      733.10      784.44     11.51 o 
   4   6   1       22.64       24.75      4.70 o 
   5   6   1       97.11      110.95     10.30 o 
   6   6   1        2.38        2.42     10.02 o 
   7   6   1       21.26       35.23     17.27 o 
  -8   7   1        0.34      -13.24     12.97 o 
  -7   7   1       36.27       35.00     11.63 o 
  -6   7   1       70.39       82.91     10.68 o 
  -5   7   1      102.12      105.49      9.97 o 
  -4   7   1       26.64       24.62      5.16 o 
  -3   7   1      376.66      437.95      7.40 o 
  -2   7   1    10054.52    10109.11     87.16 o 
  -1   7   1     1471.31     1505.75     15.16 o 
   0   7   1     1821.42     1849.14     23.91 o 
   1   7   1        4.82        7.22      2.40 o 
   2   7   1     6005.89     5946.72     53.12 o 
   3   7   1     1026.57     1045.22     13.76 o 
   4   7   1     1539.98     1568.40     19.40 o 
   5   7   1      401.39      369.45     14.74 o 
   6   7   1        0.56       -2.26      9.97 o 
   7   7   1       72.72       58.46     17.77 o 
  -8   8   1        0.02       -2.85     17.71 o 
  -7   8   1      114.32       92.71     12.71 o 
  -6   8   1      181.39      195.71     20.88 o 
  -5   8   1      119.68      145.70     10.37 o 
  -4   8   1      181.53      179.42      8.19 o 
  -3   8   1     2870.36     3011.36     30.62 o 
  -2   8   1       94.00      106.58      3.98 o 
  -1   8   1     4076.00     4049.69     36.54 o 
   0   8   1      111.50      114.00      4.83 o 
   1   8   1     9149.55     9087.70    103.24 o 
   2   8   1     2024.94     2092.44     21.27 o 
   3   8   1        1.33       -4.25      3.53 o 
   4   8   1        0.99       -4.13      5.15 o 
   5   8   1      737.86      800.85     19.53 o 
   6   8   1      197.66      191.69     29.37 o 
   7   8   1        4.28      -23.81     15.88 o 
  -8   9   1        0.32      -29.98     19.99 o 
  -7   9   1        7.23      -11.11     10.83 o 
  -6   9   1       74.73       72.66     10.51 o 
  -5   9   1      171.07      168.31     10.60 o 
  -4   9   1      110.68      122.43      6.83 o 
  -3   9   1     5025.21     5392.22     64.02 o 
  -2   9   1     7650.11     7701.22     79.62 o 
  -1   9   1      862.53      930.20     10.96 o 
   0   9   1      116.69      114.72      5.20 o 
   1   9   1     1762.31     1837.45     24.96 o 
   2   9   1     2976.05     2909.53     32.44 o 
   3   9   1      117.28      132.53      8.28 o 
   4   9   1       67.27       79.01      6.75 o 
   5   9   1       29.30       39.50      8.84 o 
   6   9   1        0.99        7.27     13.78 o 
   7   9   1        2.30        7.24     16.09 o 
  -8  10   1       17.39       15.63     19.04 o 
  -7  10   1        0.18       -0.52     10.89 o 
  -6  10   1      115.43      119.93     11.67 o 
  -5  10   1      229.33      246.35     11.93 o 
  -4  10   1      288.62      269.91      9.13 o 
  -3  10   1      688.50      677.99     11.63 o 
  -2  10   1        0.24        0.58      2.83 o 
  -1  10   1     5090.63     5150.47     46.47 o 
   0  10   1     2032.57     2137.76     29.97 o 
   1  10   1     3524.98     3481.36     55.46 o 
   2  10   1     1690.77     1803.94     25.73 o 
   3  10   1      337.53      377.49      7.62 o 
   4  10   1      871.86      825.39     15.20 o 
   5  10   1      552.84      579.71     53.30 o 
   6  10   1       66.05       75.97     31.09 o 
   7  10   1        0.03        0.84     17.44 o 
  -8  11   1       11.72       13.76     21.96 o 
  -7  11   1        0.62       11.09     24.68 o 
  -6  11   1      121.28      118.95     11.69 o 
  -5  11   1        5.60       -2.89      7.62 o 
  -4  11   1      111.20      120.83      9.55 o 
  -3  11   1      116.65      120.13      6.45 o 
  -2  11   1      975.35      804.15     11.07 o 
  -1  11   1      356.70      360.15      6.81 o 
   0  11   1     1212.31     1145.84     18.04 o 
   1  11   1       32.46       34.09      4.62 o 
   2  11   1     5327.66     5494.46     57.04 o 
   3  11   1     1582.98     1589.42     17.32 o 
   4  11   1      271.95      310.14     12.59 o 
   5  11   1       12.75       -4.46     12.51 o 
   6  11   1      186.37      213.00     19.19 o 
   7  11   1        0.16       -1.25     16.12 o 
  -8  12   1        4.99       15.46     18.23 o 
  -7  12   1       86.63       99.99     18.55 o 
  -6  12   1        6.31       -5.05      9.91 o 
  -5  12   1      591.53      634.57     17.48 o 
  -4  12   1      583.42      556.10     20.23 o 
  -3  12   1      696.38      685.81     16.24 o 
  -2  12   1       37.20       26.54      3.76 o 
  -1  12   1     5069.10     5081.62     46.53 o 
   0  12   1     1319.30     1280.32     20.02 o 
   1  12   1     3949.25     3922.99     55.66 o 
   2  12   1      128.17      180.35      8.25 o 
   3  12   1      628.65      636.19      9.94 o 
   4  12   1        9.36        5.78      7.11 o 
   5  12   1       45.38       49.53     13.27 o 
   6  12   1      174.91      172.32     19.02 o 
   7  12   1        9.00       12.24     18.11 o 
  -8  13   1        2.67      -29.28     35.54 o 
  -7  13   1       16.12       11.17     16.65 o 
  -6  13   1       28.09       35.83     13.75 o 
  -5  13   1       41.49       36.09      8.50 o 
  -4  13   1       30.74       23.77      6.18 o 
  -3  13   1      304.07      269.94      7.95 o 
  -2  13   1     4374.75     4473.76     42.26 o 
  -1  13   1     2272.12     2362.28     24.34 o 
   0  13   1      709.21      780.93     15.07 o 
   1  13   1     2221.93     2443.30     33.51 o 
   2  13   1      780.08      673.10     20.57 o 
   3  13   1      145.94      142.33      6.94 o 
   4  13   1      627.42      648.27     16.31 o 
   5  13   1       17.61       23.24     12.55 o 
   6  13   1       26.73       18.59     22.46 o 
   7  13   1        0.37      -10.09     28.63 o 
  -7  14   1       19.20       -9.32     31.59 o 
  -6  14   1       31.89       43.40     14.11 o 
  -5  14   1      267.60      281.38     13.47 o 
  -4  14   1      106.75      106.43      7.63 o 
  -3  14   1      265.05      262.24     12.03 o 
  -2  14   1       95.78       99.86      5.13 o 
  -1  14   1      627.20      553.04      9.50 o 
   0  14   1     6106.60     6725.94     80.47 o 
   1  14   1     7175.61     7526.79     89.01 o 
   2  14   1      215.01      192.76      8.93 o 
   3  14   1       63.44       82.04      6.18 o 
   4  14   1      637.74      593.54     15.42 o 
   5  14   1      197.92      231.60     23.44 o 
   6  14   1        3.45      -16.08     15.29 o 
   7  14   1        7.94       22.14     17.97 o 
  -7  15   1        0.25      -19.39     16.58 o 
  -6  15   1       45.20       49.74     14.93 o 
  -5  15   1       19.49       29.68     12.79 o 
  -4  15   1      134.71      141.17      8.31 o 
  -3  15   1      275.88      256.79     11.68 o 
  -2  15   1     2895.59     2830.38     29.28 o 
  -1  15   1     3272.14     3638.69     40.18 o 
   0  15   1       22.20       33.02      4.13 o 
   1  15   1        6.89        7.10      4.93 o 
   2  15   1     1715.21     1677.81     26.46 o 
   3  15   1      920.95      848.19     14.69 o 
   4  15   1      350.90      374.74     17.74 o 
   5  15   1      105.95      104.04     20.48 o 
   6  15   1        5.28        0.00     15.36 o 
   7  15   1       34.42       33.88     19.96 o 
  -7  16   1       15.97       -4.94     16.01 o 
  -6  16   1       13.55       31.82     13.98 o 
  -5  16   1      153.15      170.29     29.37 o 
  -4  16   1     1753.94     1778.11     24.97 o 
  -3  16   1      603.54      591.83     16.91 o 
  -2  16   1      315.08      289.88      8.14 o 
  -1  16   1     4058.41     4141.03     45.35 o 
   0  16   1     3035.32     3047.31     34.48 o 
   1  16   1       31.79       31.98      5.95 o 
   2  16   1       77.82      105.83     11.80 o 
   3  16   1      113.05      114.31      7.06 o 
   4  16   1      100.62       96.65     10.94 o 
   5  16   1       22.57       57.48     15.25 o 
   6  16   1        1.93       -1.76     14.82 o 
   7  16   1       73.65      119.95     20.51 o 
  -7  17   1       59.06       60.76     19.09 o 
  -6  17   1        1.15        0.05     13.69 o 
  -5  17   1        3.44       -5.88     12.21 o 
  -4  17   1      133.08      128.94     11.19 o 
  -3  17   1      537.99      532.51     16.25 o 
  -2  17   1      513.08      471.17      9.97 o 
  -1  17   1      259.26      238.36      8.84 o 
   0  17   1      240.85      222.87      7.66 o 
   1  17   1      206.17      232.03     10.52 o 
   2  17   1     1341.91     1316.71     25.73 o 
   3  17   1     1839.67     1755.18     23.06 o 
   4  17   1        7.44       14.74      7.76 o 
   5  17   1        0.61       -6.78     13.08 o 
   6  17   1       17.23        7.40     15.70 o 
   7  17   1        3.36       -6.54     19.39 o 
  -7  18   1        6.25        2.01     16.74 o 
  -6  18   1       10.54        2.85     15.52 o 
  -5  18   1       13.14       11.95     12.33 o 
  -4  18   1      219.48      260.90     13.55 o 
  -3  18   1        5.46        2.81      5.38 o 
  -2  18   1      242.81      266.18      8.73 o 
  -1  18   1      393.20      355.88     10.30 o 
   0  18   1     1153.21     1066.74     16.48 o 
   1  18   1     3155.13     3041.45     42.67 o 
   2  18   1       92.54       91.41      8.51 o 
   3  18   1      216.06      225.89     10.38 o 
   4  18   1       22.52       19.14      8.38 o 
   5  18   1       89.05      110.88     11.08 o 
   6  18   1       71.96       54.73     18.41 o 
   7  18   1       30.07       20.85     20.21 o 
  -7  19   1       11.23       -4.74     18.02 o 
  -6  19   1      115.17       86.85     17.90 o 
  -5  19   1       58.21       29.75     13.03 o 
  -4  19   1      177.73      189.20     14.47 o 
  -3  19   1      550.11      548.06     22.01 o 
  -2  19   1     4013.88     3931.93     39.81 o 
  -1  19   1      319.55      318.80     13.04 o 
   0  19   1       74.40       66.12      7.98 o 
   1  19   1      244.70      257.44     11.62 o 
   2  19   1      979.14      959.19     22.28 o 
   3  19   1       20.36       16.98      6.99 o 
   4  19   1       99.60       92.04      9.69 o 
   5  19   1       18.70        5.85      9.66 o 
   6  19   1        0.31      -20.19     16.58 o 
  -7  20   1        0.14        0.95     18.61 o 
  -6  20   1        6.81        0.30     15.34 o 
  -5  20   1      266.28      265.03     18.49 o 
  -4  20   1      113.66      101.89     10.64 o 
  -3  20   1      222.34      238.75     14.85 o 
  -2  20   1        7.54       -0.04      5.00 o 
  -1  20   1      262.02      269.93     10.69 o 
   0  20   1     2079.88     2073.32     33.06 o 
   1  20   1     1692.24     1619.31     28.14 o 
   2  20   1      247.62      258.50     12.59 o 
   3  20   1       53.54       49.73      8.76 o 
   4  20   1      226.44      215.58     11.99 o 
   5  20   1      266.65      281.77     14.75 o 
   6  20   1        0.96       -3.07     17.85 o 
  -7  21   1        2.53      -18.89     18.69 o 
  -6  21   1        1.40        0.92     15.40 o 
  -5  21   1       25.99       13.43     14.40 o 
  -4  21   1       57.26       40.27     10.75 o 
  -3  21   1      776.94      739.48     26.60 o 
  -2  21   1     1121.57     1081.64     19.20 o 
  -1  21   1     1095.78     1147.84     19.19 o 
   0  21   1      467.92      493.33     15.23 o 
   1  21   1      277.74      299.14     13.14 o 
   2  21   1     1290.50     1221.26     24.76 o 
   3  21   1      539.24      526.87     22.23 o 
   4  21   1     1676.31     1522.88     27.65 o 
   5  21   1       12.04       14.89     10.45 o 
   6  21   1       56.26       87.76     20.51 o 
  -7  22   1        7.46      -25.29     18.69 o 
  -6  22   1        0.63       -9.21     22.46 o 
  -5  22   1      395.14      412.48     23.19 o 
  -4  22   1     1638.01     1527.61     29.97 o 
  -3  22   1      932.98      920.43     24.58 o 
  -2  22   1      286.39      299.32     11.67 o 
  -1  22   1      427.56      428.75     15.08 o 
   0  22   1     2475.48     2482.70     57.99 o 
   1  22   1     1909.29     1784.03     43.24 o 
   2  22   1       77.93       83.64      9.94 o 
   3  22   1       43.62       42.99     10.56 o 
   4  22   1       98.32       80.56     11.08 o 
   5  22   1       38.80       71.58     11.82 o 
   6  22   1        2.59        3.81     17.30 o 
  -6  23   1      126.60      156.20     20.63 o 
  -5  23   1      166.82      157.18     14.86 o 
  -4  23   1       74.56       78.01     12.28 o 
  -3  23   1      907.38      900.60     22.80 o 
  -2  23   1     2265.35     2229.29     40.30 o 
  -1  23   1     2383.24     2448.19     38.57 o 
   0  23   1       10.17       28.03     12.01 o 
   1  23   1     1766.86     1706.89     30.50 o 
   2  23   1     1161.63     1068.43     24.01 o 
   3  23   1     1240.25     1108.43     22.01 o 
   4  23   1       56.00       21.35     10.27 o 
   5  23   1       42.84       37.77     12.04 o 
   6  23   1       14.51        4.17     18.90 o 
  -6  24   1       71.13       57.44     19.60 o 
  -5  24   1        6.21        7.05     12.22 o 
  -4  24   1      106.55      116.95     13.00 o 
  -3  24   1       21.29       17.59      8.74 o 
  -2  24   1      753.22      830.73     18.34 o 
  -1  24   1       26.20       59.54      9.58 o 
   0  24   1     2596.73     2739.58     53.47 o 
   1  24   1      999.74      947.74     22.80 o 
   2  24   1     1819.86     1660.33     42.24 o 
   3  24   1        5.23       -0.79      8.32 o 
   4  24   1      345.80      307.67     14.83 o 
   5  24   1       66.95       83.00     13.68 o 
   6  24   1       64.90       76.47     35.04 o 
  -6  25   1        0.19       17.76     19.50 o 
  -5  25   1        3.03       -5.33     12.74 o 
  -4  25   1       25.19       19.81     12.35 o 
  -3  25   1      959.28      945.27     29.10 o 
  -2  25   1       24.53       25.45      9.73 o 
  -1  25   1     2120.20     2199.81     39.92 o 
   0  25   1       78.71      106.49     14.19 o 
   1  25   1      501.77      483.05     19.69 o 
   2  25   1        4.38        0.69      9.28 o 
   3  25   1      509.57      457.39     15.89 o 
   4  25   1       36.67       46.86     11.52 o 
   5  25   1        0.58        7.98     11.55 o 
   6  25   1        6.86       21.60     35.78 o 
  -6  26   1       10.57       26.32     18.83 o 
  -5  26   1       45.65       74.29     18.78 o 
  -4  26   1      392.13      454.15     20.14 o 
  -3  26   1       69.02       83.64     10.46 o 
  -2  26   1      173.26      208.13     27.14 o 
  -1  26   1     1248.89     1305.02     27.15 o 
   0  26   1     1731.02     1809.66    153.49 o 
   1  26   1      414.12      439.79     17.38 o 
   2  26   1      172.49      161.65     13.43 o 
   3  26   1        1.74        3.35      9.09 o 
   4  26   1      100.72       91.68     14.89 o 
   5  26   1        4.35       19.30     12.34 o 
  -6  27   1        0.19       -2.02     18.47 o 
  -5  27   1       47.34       69.35     16.35 o 
  -4  27   1        0.56       -5.74     11.05 o 
  -3  27   1      808.51      808.74     23.58 o 
  -2  27   1       44.16       28.27     11.48 o 
  -1  27   1      229.30      286.18     19.96 o 
   0  27   1       23.34       30.97     19.00 o 
   1  27   1      132.46      118.04     12.09 o 
   2  27   1      158.00      163.91     18.02 o 
   3  27   1      555.89      505.54     27.36 o 
   4  27   1       72.01       72.67     12.40 o 
   5  27   1        4.30      -12.22     12.25 o 
  -5  28   1       11.64       22.67     14.15 o 
  -4  28   1      212.78      212.83     17.36 o 
  -3  28   1        7.42        7.57     11.80 o 
  -2  28   1       10.83        8.68     10.71 o 
  -1  28   1        7.86       14.82     21.47 o 
   0  28   1      696.26      726.54     27.46 o 
   1  28   1      450.09      472.27     18.73 o 
   2  28   1       71.80       78.24     12.85 o 
   3  28   1       62.43       68.65     13.90 o 
   4  28   1      126.68      140.22     17.18 o 
   5  28   1        3.01        5.51     13.10 o 
  -5  29   1        1.02      -12.93     14.22 o 
  -4  29   1        8.99       -3.34     15.74 o 
  -3  29   1      135.98      189.24     15.38 o 
  -2  29   1      121.03      108.99     13.55 o 
  -1  29   1      497.69      519.05     25.06 o 
   0  29   1       41.07       57.72     15.85 o 
   1  29   1      363.95      355.44     17.60 o 
   2  29   1       50.86       61.66     12.81 o 
   3  29   1      426.84      385.36     29.07 o 
   4  29   1        0.18       -5.39     11.74 o 
   5  29   1        2.89        4.26     13.40 o 
  -5  30   1       18.52        6.46     15.15 o 
  -4  30   1      288.04      341.29     23.75 o 
  -3  30   1       24.57       48.85     13.44 o 
  -2  30   1        0.24       -5.20     11.77 o 
  -1  30   1      180.80      192.38     44.67 o 
   0  30   1     1818.24     1900.63     45.49 o 
   1  30   1      138.68      130.90     14.26 o 
   2  30   1        6.23       -0.56     11.36 o 
   3  30   1        4.45        2.65     10.84 o 
   4  30   1       25.84       23.04     12.84 o 
   5  30   1        0.68      -11.35     27.64 o 
  -5  31   1        5.43       -8.89     25.91 o 
  -4  31   1       31.94        7.92     24.68 o 
  -3  31   1      249.96      261.16     27.55 o 
  -2  31   1      205.78      171.60     16.09 o 
  -1  31   1      530.83      575.04     27.73 o 
   0  31   1        0.12       26.71     19.25 o 
   1  31   1       86.01       86.75     13.78 o 
   2  31   1        1.79      -18.11     12.07 o 
   3  31   1      288.74      267.14     29.99 o 
   4  31   1       11.14       11.68     13.01 o 
  -4  32   1      157.57      192.88     22.62 o 
  -3  32   1        4.69       -6.02     16.00 o 
  -2  32   1       19.18       22.58     13.08 o 
  -1  32   1       42.47       41.95     18.50 o 
   0  32   1      702.99      758.08     70.33 o 
   1  32   1       63.12       39.60     21.72 o 
   2  32   1      253.02      218.11     17.02 o 
   3  32   1       14.23       22.71     13.15 o 
   4  32   1       78.89       58.23     14.44 o 
  -4  33   1        7.78       17.38     25.17 o 
  -3  33   1      183.44      149.37     20.02 o 
  -2  33   1        5.49        1.42     13.04 o 
  -1  33   1      443.45      463.15     46.15 o 
   0  33   1       39.49       58.83     17.19 o 
   1  33   1      135.09      142.73     20.56 o 
   2  33   1       21.55       21.15     13.58 o 
   3  33   1      290.62      297.38     26.16 o 
   4  33   1        0.68      -14.28     13.37 o 
  -4  34   1      129.37      121.56     21.46 o 
  -3  34   1        5.17       -1.02     37.26 o 
  -2  34   1       35.23       37.21     13.91 o 
  -1  34   1        3.71       14.15     17.62 o 
   0  34   1     1194.01     1283.25     39.87 o 
   1  34   1       27.60       38.46     22.46 o 
   2  34   1       23.49       46.73     14.94 o 
   3  34   1       17.04       -8.49     17.27 o 
  -3  35   1      107.12      116.54     20.40 o 
  -2  35   1       29.54       -5.56     18.55 o 
  -1  35   1      484.40      513.22     28.94 o 
   0  35   1        5.31        8.08     18.26 o 
   1  35   1       47.27       35.32     19.35 o 
   2  35   1        0.09      -11.04     13.79 o 
   3  35   1      203.65      176.78     22.16 o 
  -3  36   1        7.60       -1.23     18.73 o 
  -2  36   1       15.52       14.21     19.19 o 
  -1  36   1        0.15       11.31     19.88 o 
   0  36   1      619.41      651.29     31.90 o 
   1  36   1        2.22       -5.39     19.00 o 
   2  36   1       98.97      112.57     16.56 o 
  -2  37   1        2.78       10.73     20.24 o 
  -1  37   1      253.95      271.52     28.87 o 
   0  37   1        0.14       14.24     20.05 o 
   1  37   1      140.53      187.58     47.87 o 
   2  37   1        6.79        4.42     29.12 o 
  -1  38   1       55.51      115.98     32.57 o 
   0  38   1      424.30      416.90     38.74 o 
   1  38   1        0.06       23.69     30.60 o 
  -8   0   2      124.73      110.56     23.69 o 
  -6   0   2      228.87      211.73     21.72 o 
  -4   0   2     3598.66     3318.63     73.05 o 
  -2   0   2     2671.01     2577.94     38.73 o 
   0   0   2      641.44      596.04     22.46 o 
   2   0   2     1765.21     1725.45     44.42 o 
   4   0   2        4.18        1.29      7.00 o 
   6   0   2      103.62      117.96     21.72 o 
  -8   1   2        8.04        1.44     19.50 o 
  -7   1   2       30.91       60.04     13.91 o 
  -6   1   2        0.06        9.16     10.54 o 
  -5   1   2      261.22      270.64     14.48 o 
  -4   1   2        0.37       -6.42      9.87 o 
  -3   1   2     1708.94     1734.89     24.67 o 
  -2   1   2       20.40       23.01      3.79 o 
  -1   1   2    51752.85    46676.78    964.92 o 
   0   1   2    35248.12    33118.17    326.55 o 
   1   1   2       10.00       12.83      4.54 o 
   2   1   2     1361.35     1386.96     56.26 o 
   3   1   2     3219.85     3138.23     36.45 o 
   4   1   2        0.17       -4.70      5.14 o 
   5   1   2       33.02       37.78     11.50 o 
   6   1   2        0.37        2.54     12.55 o 
   7   1   2        2.40       -7.50     15.60 o 
  -8   2   2       35.70       41.42     16.01 o 
  -7   2   2        9.55       16.58     13.06 o 
  -6   2   2      109.17      104.21     12.79 o 
  -5   2   2       19.54       16.12     11.10 o 
  -4   2   2     2965.71     2847.99     39.97 o 
  -3   2   2       14.55       16.54      3.73 o 
  -2   2   2     2241.34     2323.19     36.05 o 
  -1   2   2     5739.37     5902.49     58.49 o 
   0   2   2    29033.61    28163.35    266.52 o 
   1   2   2     1082.34     1181.15     26.31 o 
   2   2   2     2915.99     3032.89     54.29 o 
   3   2   2      333.37      324.29     16.87 o 
   4   2   2      327.51      318.17     14.04 o 
   5   2   2      197.41      199.47     15.31 o 
   6   2   2       26.03       30.25     13.35 o 
   7   2   2        1.92       -1.48     21.72 o 
  -8   3   2        0.37       12.82     15.53 o 
  -7   3   2       37.95       33.13     13.25 o 
  -6   3   2       45.19       52.62     10.89 o 
  -5   3   2       40.70       38.03     13.82 o 
  -4   3   2        8.85       13.10      7.51 o 
  -3   3   2     1994.48     1909.07     21.51 o 
  -2   3   2     1061.45     1120.38     20.45 o 
  -1   3   2      105.87      134.76      9.54 o 
   0   3   2     8238.59     8276.16     99.38 o 
   1   3   2       39.37       45.72      4.06 o 
   2   3   2        1.27      -12.53      8.35 o 
   3   3   2     1302.88     1223.22     25.30 o 
   4   3   2      175.53      191.32      8.58 o 
   5   3   2       89.49      113.30     13.21 o 
   6   3   2       12.76        5.86     12.86 o 
   7   3   2       62.53       78.78     19.19 o 
  -8   4   2       31.84       35.53     17.00 o 
  -7   4   2        3.83       11.23     13.08 o 
  -6   4   2      807.67      768.94     47.13 o 
  -5   4   2       29.88       22.70      9.07 o 
  -4   4   2      636.42      576.54     11.95 o 
  -3   4   2     2876.33     2979.35     31.74 o 
  -2   4   2     1212.93     1171.53     12.87 o 
  -1   4   2    16462.17    16755.59    159.63 o 
   0   4   2     5239.86     5182.16     46.33 o 
   1   4   2        6.68        5.58      3.34 o 
   2   4   2     1041.72      995.04     20.90 o 
   3   4   2      252.89      290.76      8.94 o 
   4   4   2      240.80      234.12      9.26 o 
   5   4   2      230.64      215.05     23.20 o 
   6   4   2       14.95       34.97     11.81 o 
   7   4   2        0.30       20.75     16.92 o 
  -8   5   2        0.09        8.06     13.68 o 
  -7   5   2        7.88       -4.69     12.91 o 
  -6   5   2       33.78       28.57     11.86 o 
  -5   5   2        5.93        8.41      9.20 o 
  -4   5   2       35.61       40.59      5.73 o 
  -3   5   2     1643.96     1543.61     18.56 o 
  -2   5   2      543.15      535.18      7.66 o 
  -1   5   2     4139.46     4120.44     57.20 o 
   0   5   2        0.44        2.72      2.45 o 
   1   5   2     1594.23     1568.24     22.29 o 
   2   5   2       54.29       52.08      5.41 o 
   3   5   2     3231.65     3328.08     37.91 o 
   4   5   2        9.77        1.55      5.32 o 
   5   5   2      469.26      455.32     16.77 o 
   6   5   2       76.04       46.37     14.61 o 
   7   5   2        7.04        1.91     16.74 o 
  -8   6   2       20.84       20.19     12.65 o 
  -7   6   2       23.73       15.92     11.27 o 
  -6   6   2       27.97       64.00     12.79 o 
  -5   6   2      462.96      461.89     17.15 o 
  -4   6   2      539.27      506.47     11.73 o 
  -3   6   2      346.18      380.46      6.99 o 
  -2   6   2      103.89      118.92      4.09 o 
  -1   6   2      119.78      120.99      4.55 o 
   0   6   2     3770.51     3496.13     37.04 o 
   1   6   2     1515.11     1543.10     22.12 o 
   2   6   2      120.44      129.29      6.35 o 
   3   6   2        0.56       -4.25      4.54 o 
   4   6   2      710.52      701.86     15.54 o 
   5   6   2       89.75       72.93     10.42 o 
   6   6   2      102.57       76.19     16.20 o 
   7   6   2        8.54       18.61     17.62 o 
  -8   7   2        0.43        2.48     14.77 o 
  -7   7   2      152.76      150.58     13.59 o 
  -6   7   2        7.24       11.16      9.11 o 
  -5   7   2      747.06      689.88     16.48 o 
  -4   7   2      299.93      308.47      8.80 o 
  -3   7   2     4938.40     4909.58     44.98 o 
  -2   7   2     1291.00     1380.91     15.08 o 
  -1   7   2     1289.50     1249.13     13.61 o 
   0   7   2       71.83       73.87      4.02 o 
   1   7   2     2119.39     2189.82     29.56 o 
   2   7   2       53.18       50.02      4.39 o 
   3   7   2      229.58      235.51      8.07 o 
   4   7   2       54.25       60.56      6.01 o 
   5   7   2     1128.19     1135.52     31.92 o 
   6   7   2        0.70      -12.43     14.48 o 
   7   7   2       35.39       54.54     18.50 o 
  -8   8   2        1.21      -15.06     12.04 o 
  -7   8   2        0.19       16.14     11.29 o 
  -6   8   2      173.99      158.50     12.43 o 
  -5   8   2       14.40       -1.18      7.31 o 
  -4   8   2     1256.87     1219.55     17.65 o 
  -3   8   2       32.01       40.43      3.79 o 
  -2   8   2      498.68      524.89      8.15 o 
  -1   8   2     1299.66     1340.08     23.44 o 
   0   8   2     8600.16     8229.53     81.72 o 
   1   8   2      305.05      340.12      9.21 o 
   2   8   2      583.01      597.40     10.63 o 
   3   8   2      273.90      273.62      8.71 o 
   4   8   2      327.21      310.73      9.49 o 
   5   8   2       75.40       60.14     14.30 o 
   6   8   2       23.22       25.73     21.72 o 
   7   8   2       50.07       38.94     18.84 o 
  -8   9   2        1.56       -3.19     13.21 o 
  -7   9   2       23.55       26.94     11.50 o 
  -6   9   2      175.25      156.94     12.12 o 
  -5   9   2       72.78       77.98     13.38 o 
  -4   9   2       90.31      104.70      6.98 o 
  -3   9   2       28.22       21.38      3.75 o 
  -2   9   2      849.41      863.72     10.09 o 
  -1   9   2     3805.83     3778.90     32.01 o 
   0   9   2      101.71      105.90      4.96 o 
   1   9   2     1496.32     1504.17     22.49 o 
   2   9   2      141.40      139.39      5.85 o 
   3   9   2     3142.19     3137.23     39.19 o 
   4   9   2     1009.19      926.30     17.72 o 
   5   9   2        7.41       -3.17     12.86 o 
   6   9   2        3.37      -17.06     14.61 o 
   7   9   2        5.47       14.31     18.85 o 
  -8  10   2        4.70       16.62     13.10 o 
  -7  10   2        4.91        7.63     14.13 o 
  -6  10   2      111.84      125.51     11.43 o 
  -5  10   2        2.68        3.69      7.72 o 
  -4  10   2     1011.62     1015.70     21.37 o 
  -3  10   2      279.75      288.69      8.34 o 
  -2  10   2      669.42      687.62      8.94 o 
  -1  10   2       63.88       69.54      3.48 o 
   0  10   2     2356.13     2293.98     28.50 o 
   1  10   2     1556.24     1566.54     28.74 o 
   2  10   2     5033.38     5198.78     64.20 o 
   3  10   2        2.11       -0.53      5.86 o 
   4  10   2      748.20      750.14     19.02 o 
   5  10   2      282.60      239.11     19.16 o 
   6  10   2      161.16      193.52     20.02 o 
   7  10   2       17.79       16.59     19.02 o 
  -8  11   2        0.41       -0.97     17.77 o 
  -7  11   2        3.08        8.54     10.85 o 
  -6  11   2       96.95       84.88     11.28 o 
  -5  11   2        9.01       -1.11      7.74 o 
  -4  11   2      196.60      207.51      8.44 o 
  -3  11   2     1033.47     1030.82     12.37 o 
  -2  11   2       16.62       16.47      3.16 o 
  -1  11   2     2903.09     2880.25     25.73 o 
   0  11   2      676.57      704.92     11.95 o 
   1  11   2     1467.83     1516.00     20.19 o 
   2  11   2      849.94      849.38     16.79 o 
   3  11   2      901.40      892.87     18.24 o 
   4  11   2       39.91       35.11      7.20 o 
   5  11   2       63.90       51.16     13.75 o 
   6  11   2        2.31       10.50     31.59 o 
   7  11   2       21.92       11.43     19.16 o 
  -8  12   2        0.24       24.40     17.66 o 
  -7  12   2        6.35        4.20     11.58 o 
  -6  12   2        0.44       -7.54     10.50 o 
  -5  12   2      128.00      123.31     12.58 o 
  -4  12   2     1378.60     1391.88     20.42 o 
  -3  12   2      392.14      407.87      7.83 o 
  -2  12   2      145.66      141.65      4.79 o 
  -1  12   2        8.44       13.64      4.50 o 
   0  12   2    10949.19    11199.86    110.11 o 
   1  12   2     1854.22     1884.79     23.94 o 
   2  12   2       54.13       43.63      5.35 o 
   3  12   2       74.39       74.08      7.88 o 
   4  12   2      100.57      115.54     13.02 o 
   5  12   2      201.65      182.66     16.79 o 
   6  12   2        2.95       30.85     16.71 o 
   7  12   2        1.38      -16.09     18.06 o 
  -8  13   2       12.09      -12.68     28.13 o 
  -7  13   2       91.67       89.57     13.41 o 
  -6  13   2        0.87       -3.83      9.13 o 
  -5  13   2       85.96       81.82      9.87 o 
  -4  13   2      134.20      151.63      8.25 o 
  -3  13   2     2289.47     2347.21     22.84 o 
  -2  13   2      566.12      569.10      8.97 o 
  -1  13   2     2456.81     2487.06     23.33 o 
   0  13   2        5.61       16.89      4.41 o 
   1  13   2        3.17       -1.46      3.80 o 
   2  13   2     1587.76     1497.09     21.52 o 
   3  13   2     1358.78     1402.94     24.69 o 
   4  13   2       47.15       36.63      9.20 o 
   5  13   2       34.32       33.55     22.70 o 
   6  13   2       39.76       17.43     16.51 o 
   7  13   2        3.76       13.33     18.50 o 
  -8  14   2       28.60       12.74     30.85 o 
  -7  14   2       10.53       11.58     15.31 o 
  -6  14   2       34.41       44.13     10.76 o 
  -5  14   2        1.65        4.15      7.91 o 
  -4  14   2      471.02      476.00     14.88 o 
  -3  14   2      584.52      594.32      9.90 o 
  -2  14   2        5.93        2.74      3.84 o 
  -1  14   2      559.04      601.48      9.93 o 
   0  14   2     1481.58     1331.39     19.16 o 
   1  14   2     1518.83     1518.89     21.24 o 
   2  14   2     1258.00     1253.63     19.57 o 
   3  14   2       32.21       30.10      7.33 o 
   4  14   2        2.52      -12.65      8.43 o 
   5  14   2       36.15       27.82     13.27 o 
   6  14   2       39.96       66.99     18.65 o 
   7  14   2        5.39       -0.34     32.33 o 
  -7  15   2        0.90       -2.78     14.96 o 
  -6  15   2       84.15       68.55     11.48 o 
  -5  15   2       17.82       23.24      8.85 o 
  -4  15   2       74.26       90.27      7.62 o 
  -3  15   2      497.03      504.44     13.03 o 
  -2  15   2     1761.47     1905.24     21.78 o 
  -1  15   2     9342.81     9559.71     84.85 o 
   0  15   2       11.04        5.13      5.13 o 
   1  15   2      408.76      458.44     11.45 o 
   2  15   2      501.48      449.44     12.61 o 
   3  15   2     1715.92     1734.92     41.74 o 
   4  15   2      344.80      344.89     15.68 o 
   5  15   2        1.89        2.93     14.33 o 
   6  15   2        0.06      -21.91     14.61 o 
   7  15   2        3.34       27.22     20.75 o 
  -7  16   2        0.71       15.84     17.06 o 
  -6  16   2       26.72       20.36     18.51 o 
  -5  16   2      111.44       95.13     10.45 o 
  -4  16   2     1532.60     1570.20     23.41 o 
  -3  16   2      196.40      206.71      7.96 o 
  -2  16   2        1.99       -0.74      4.42 o 
  -1  16   2      422.94      441.36      9.42 o 
   0  16   2     2590.42     2481.71     35.47 o 
   1  16   2     1111.06     1003.42     17.21 o 
   2  16   2      571.99      587.96     13.47 o 
   3  16   2        0.22        1.19      6.35 o 
   4  16   2        1.65       -0.54      9.33 o 
   5  16   2       82.50       87.58     17.00 o 
   6  16   2       37.87       40.75     29.61 o 
  -7  17   2       11.46       19.90     25.42 o 
  -6  17   2        4.68        5.79     14.58 o 
  -5  17   2       14.88       19.68     10.02 o 
  -4  17   2       61.07       73.03      7.93 o 
  -3  17   2     1396.00     1374.27     18.46 o 
  -2  17   2     3203.86     3360.75     34.54 o 
  -1  17   2     1006.69      943.21     13.83 o 
   0  17   2     1385.47     1543.65     41.49 o 
   1  17   2      671.68      702.42     14.74 o 
   2  17   2      419.48      391.66     11.83 o 
   3  17   2      139.31      117.66     14.67 o 
   4  17   2       71.99       53.59     10.79 o 
   5  17   2      120.84      151.02     18.84 o 
   6  17   2        9.99      -23.10     15.40 o 
  -7  18   2       10.01        5.63     16.39 o 
  -6  18   2       15.57       18.54     19.00 o 
  -5  18   2      589.55      630.07     24.66 o 
  -4  18   2      631.09      648.39     14.96 o 
  -3  18   2      827.81      859.73     14.37 o 
  -2  18   2        8.73        8.27      5.20 o 
  -1  18   2      922.30      973.75     15.97 o 
   0  18   2     2719.29     2663.15     38.65 o 
   1  18   2     1380.97     1370.55     21.47 o 
   2  18   2      700.53      696.20     15.60 o 
   3  18   2      235.73      261.65     11.26 o 
   4  18   2       43.31       38.63     10.88 o 
   5  18   2       24.99       33.45     11.69 o 
   6  18   2        0.53       -5.67     18.11 o 
  -7  19   2       13.13       -8.82     17.31 o 
  -6  19   2       37.26       50.88     16.44 o 
  -5  19   2       64.75       59.63     13.06 o 
  -4  19   2      176.95      197.11     10.47 o 
  -3  19   2       10.23       10.23      5.73 o 
  -2  19   2      567.04      551.78     11.65 o 
  -1  19   2     1804.29     1696.29     42.33 o 
   0  19   2      736.55      757.00     17.76 o 
   1  19   2        4.12        9.05      6.33 o 
   2  19   2      664.77      626.13     15.23 o 
   3  19   2     2117.13     2069.04     31.63 o 
   4  19   2        5.06        8.91     10.23 o 
   5  19   2        9.96        7.29     12.06 o 
   6  19   2        2.15        6.96     18.76 o 
  -7  20   2        4.02       -9.98     17.54 o 
  -6  20   2       27.59       25.07     26.16 o 
  -5  20   2      192.97      208.21     17.71 o 
  -4  20   2        4.63       -7.84      9.44 o 
  -3  20   2      286.63      306.06     10.11 o 
  -2  20   2       15.93       28.99      5.91 o 
  -1  20   2      722.38      742.57     18.05 o 
   0  20   2      566.15      529.04     15.61 o 
   1  20   2     2851.64     2799.72     41.58 o 
   2  20   2       90.18      100.18      9.00 o 
   3  20   2       24.19       36.91      8.07 o 
   4  20   2      302.33      315.83     16.71 o 
   5  20   2        2.89       -7.43     11.85 o 
   6  20   2        4.31       38.90     18.60 o 
  -7  21   2        0.42       -6.65     18.02 o 
  -6  21   2       60.18       75.29     17.99 o 
  -5  21   2       67.02       52.69     13.64 o 
  -4  21   2       15.61       13.65      9.99 o 
  -3  21   2      591.53      551.14     14.50 o 
  -2  21   2     2021.71     2083.30     25.33 o 
  -1  21   2      702.41      656.71     17.67 o 
   0  21   2      477.53      472.66     15.83 o 
   1  21   2       58.42       63.89      9.34 o 
   2  21   2      324.70      312.84     12.64 o 
   3  21   2      149.05      194.95     11.51 o 
   4  21   2      352.95      370.29     17.38 o 
   5  21   2       14.25       19.75     13.57 o 
   6  21   2        8.79       11.87     19.51 o 
  -7  22   2        0.40      -14.00     18.60 o 
  -6  22   2        8.16      -10.93     15.52 o 
  -5  22   2       16.83       12.15     13.84 o 
  -4  22   2       87.05      103.77     12.07 o 
  -3  22   2      558.42      587.76     15.39 o 
  -2  22   2      118.24      136.97      9.03 o 
  -1  22   2      799.10      750.11     28.75 o 
   0  22   2      746.87      687.77     18.46 o 
   1  22   2      559.71      512.82     17.02 o 
   2  22   2       17.04       16.31      8.97 o 
   3  22   2       18.04       19.55      8.67 o 
   4  22   2      201.41      207.57     13.93 o 
   5  22   2       61.88       57.11     14.08 o 
   6  22   2       75.59      116.30     22.30 o 
  -6  23   2        2.75      -15.22     16.51 o 
  -5  23   2       73.24       91.32     19.50 o 
  -4  23   2       53.66       42.75     14.61 o 
  -3  23   2       11.98       -4.51      7.83 o 
  -2  23   2     3613.45     3596.56     48.16 o 
  -1  23   2       88.77       93.54     13.60 o 
   0  23   2      315.48      310.85     18.02 o 
   1  23   2      373.75      391.70     16.26 o 
   2  23   2      514.26      500.72     16.11 o 
   3  23   2      239.70      274.01     13.24 o 
   4  23   2       80.01       60.80     11.36 o 
   5  23   2        0.08        4.39     13.03 o 
   6  23   2        3.07      -10.36     29.61 o 
  -6  24   2        7.19       32.44     17.28 o 
  -5  24   2      182.37      202.95     18.90 o 
  -4  24   2      178.23      176.43     13.74 o 
  -3  24   2       31.92       43.21     10.28 o 
  -2  24   2       37.05       36.42      9.64 o 
  -1  24   2      295.41      326.41     19.00 o 
   0  24   2      632.34      634.64     24.51 o 
   1  24   2     1111.18     1109.99     24.74 o 
   2  24   2       23.43       37.75      9.28 o 
   3  24   2       85.63       71.09     10.61 o 
   4  24   2        2.52       14.90     10.74 o 
   5  24   2       63.88       59.71     14.92 o 
  -6  25   2       49.14       51.27     18.25 o 
  -5  25   2        0.68       13.79     15.25 o 
  -4  25   2       67.70       59.43     11.66 o 
  -3  25   2       33.25       23.57     10.26 o 
  -2  25   2       31.17       34.54      9.63 o 
  -1  25   2        4.86        3.78     12.16 o 
   0  25   2       14.91       16.58     12.55 o 
   1  25   2      216.78      227.40     14.35 o 
   2  25   2      685.70      672.15     18.99 o 
   3  25   2       62.29       89.70     12.47 o 
   4  25   2      153.35      162.87     14.37 o 
   5  25   2        2.42       12.32     19.43 o 
  -6  26   2        1.96      -30.05     21.72 o 
  -5  26   2       12.58       27.32     15.89 o 
  -4  26   2       96.35       98.09     16.51 o 
  -3  26   2      239.56      292.07     15.66 o 
  -2  26   2       36.79       40.45     10.49 o 
  -1  26   2      280.50      253.62     18.30 o 
   0  26   2       72.38       54.00     14.13 o 
   1  26   2     2020.70     1949.58     36.63 o 
   2  26   2      138.30      142.00     11.71 o 
   3  26   2       85.30       85.26     11.63 o 
   4  26   2       18.05       24.44     11.80 o 
   5  26   2      108.50      123.22     20.43 o 
  -6  27   2       30.42       23.09     18.90 o 
  -5  27   2       11.73       21.01     13.56 o 
  -4  27   2        0.23       12.40     14.19 o 
  -3  27   2       67.40       74.42     13.24 o 
  -2  27   2      766.57      782.05     21.94 o 
  -1  27   2     1065.09     1000.63     43.68 o 
   0  27   2        3.28       -5.10     12.33 o 
   1  27   2       10.51       24.44     10.38 o 
   2  27   2      707.27      656.45     23.58 o 
   3  27   2       79.58      102.14     14.53 o 
   4  27   2       50.41       63.19     13.52 o 
   5  27   2       11.73        9.55     15.85 o 
  -5  28   2      207.39      235.30     40.96 o 
  -4  28   2       89.12      103.73     17.15 o 
  -3  28   2      128.10      133.27     13.69 o 
  -2  28   2       11.50       31.55     10.81 o 
  -1  28   2      897.03      819.95     56.26 o 
   0  28   2       33.16       -7.31     15.55 o 
   1  28   2       15.75       18.07     10.67 o 
   2  28   2      146.12      146.28     23.15 o 
   3  28   2       14.47        6.90     10.82 o 
   4  28   2        2.25       -9.11     12.41 o 
   5  28   2       39.87       15.58     19.70 o 
  -5  29   2        0.10        3.72     16.44 o 
  -4  29   2        4.60       14.32     15.03 o 
  -3  29   2       60.08       59.43     13.01 o 
  -2  29   2     1113.66     1087.48     39.86 o 
  -1  29   2       94.49       91.83     16.23 o 
   0  29   2      264.14      283.02     21.78 o 
   1  29   2       53.98       50.54     11.46 o 
   2  29   2      451.93      390.06     16.57 o 
   3  29   2       82.81       94.53     12.73 o 
   4  29   2       72.37       72.68     14.13 o 
  -5  30   2       13.29       18.59     18.14 o 
  -4  30   2       38.51       15.77     15.65 o 
  -3  30   2      432.98      434.22     20.27 o 
  -2  30   2      116.40      130.72     13.98 o 
  -1  30   2       52.54       32.40     17.03 o 
   0  30   2      507.70      444.00     29.86 o 
   1  30   2     1637.63     1515.80     47.32 o 
   2  30   2       73.68       69.56     12.53 o 
   3  30   2        1.11        1.19     10.36 o 
   4  30   2        1.04        2.50     13.28 o 
  -5  31   2        2.50      -21.44     16.90 o 
  -4  31   2       15.83       13.07     16.47 o 
  -3  31   2       41.53       18.97     15.40 o 
  -2  31   2      427.01      487.18     20.55 o 
  -1  31   2       53.79       46.18     16.71 o 
   0  31   2      205.31      226.14     21.56 o 
   1  31   2       14.75        7.11     12.53 o 
   2  31   2      227.48      208.46     15.08 o 
   3  31   2        3.86        1.76     11.04 o 
   4  31   2      148.74      157.24     16.11 o 
  -4  32   2        4.34       10.01     17.41 o 
  -3  32   2      225.31      238.23     21.46 o 
  -2  32   2        0.12       10.17     16.23 o 
  -1  32   2      327.01      312.79     28.87 o 
   0  32   2        3.00      -13.33     31.59 o 
   1  32   2      615.22      556.83     28.52 o 
   2  32   2       21.09       19.23     11.74 o 
   3  32   2       23.17       17.10     10.98 o 
   4  32   2        1.36        3.95     27.15 o 
  -4  33   2        0.23       -0.31     17.15 o 
  -3  33   2       13.01       -0.86     16.47 o 
  -2  33   2      960.61      933.97     56.76 o 
  -1  33   2       25.81       13.62     17.19 o 
   0  33   2       49.31       46.40     21.22 o 
   1  33   2        0.04       -1.72     16.90 o 
   2  33   2      280.06      286.09     28.19 o 
   3  33   2        0.88        2.72     11.46 o 
  -4  34   2        9.34       21.22     28.13 o 
  -3  34   2      126.85      106.87     19.79 o 
  -2  34   2        0.05       13.20     20.98 o 
  -1  34   2      103.84      101.06     19.96 o 
   0  34   2        2.10       12.33     22.70 o 
   1  34   2      692.74      662.51     30.48 o 
   2  34   2        1.61        1.32     12.51 o 
   3  34   2        0.22       -7.64     17.81 o 
  -3  35   2        6.74       14.79     17.52 o 
  -2  35   2      372.17      359.52     26.46 o 
  -1  35   2        3.65       -0.23     17.91 o 
   0  35   2       88.40      101.73     20.85 o 
   1  35   2       10.55       17.54     18.65 o 
   2  35   2      115.89       82.93     15.04 o 
  -3  36   2       81.33       39.48     30.11 o 
  -2  36   2        2.06       -4.18     18.32 o 
  -1  36   2      129.04      105.15     21.64 o 
   0  36   2        4.63      -13.29     21.72 o 
   1  36   2      474.02      491.76     31.06 o 
   2  36   2        2.29        0.00     28.63 o 
  -2  37   2      400.22      350.42     37.02 o 
  -1  37   2       10.85       11.34     21.28 o 
   0  37   2      132.92      199.52     24.95 o 
   1  37   2        3.37       17.27     30.11 o 
  -7   0   3      185.22      161.39     23.69 o 
  -5   0   3      210.12      201.86     18.26 o 
  -3   0   3     1782.72     1653.24     28.96 o 
  -1   0   3     3217.93     3115.26     48.45 o 
   1   0   3    10905.36    10543.41    146.02 o 
   3   0   3        8.90       15.30     11.35 o 
   5   0   3       29.96       11.85     17.27 o 
  -8   1   3        2.80      -15.87     16.04 o 
  -7   1   3        0.65      -11.62     12.30 o 
  -6   1   3       82.87       79.25     19.74 o 
  -5   1   3        2.09        1.70     12.34 o 
  -4   1   3       36.50       38.00      6.63 o 
  -3   1   3        1.38        4.70      4.98 o 
  -2   1   3     4789.92     4546.53     47.28 o 
  -1   1   3      109.00      112.62      7.55 o 
   0   1   3      471.10      477.90      9.87 o 
   1   1   3       69.52       63.44      8.20 o 
   2   1   3     1004.17      997.15     26.40 o 
   3   1   3        4.62        8.40      7.50 o 
   4   1   3      128.19      128.62      8.64 o 
   5   1   3       87.72       95.13     14.61 o 
   6   1   3       25.38        9.42     14.80 o 
   7   1   3        2.68      -11.85     23.69 o 
  -8   2   3       22.74        4.94     27.15 o 
  -7   2   3       41.74       48.04     17.52 o 
  -6   2   3       35.78       28.47     10.99 o 
  -5   2   3      469.05      437.75     22.95 o 
  -4   2   3      155.20      154.79      8.56 o 
  -3   2   3      803.05      802.09     12.44 o 
  -2   2   3      129.79      128.59     10.33 o 
  -1   2   3      232.58      214.82      6.70 o 
   0   2   3       56.25       57.79      4.66 o 
   1   2   3     2262.15     2129.63     29.76 o 
   2   2   3     2051.45     2116.30     31.01 o 
   3   2   3      164.69      188.31     12.04 o 
   4   2   3       39.29       28.60      7.05 o 
   5   2   3      389.04      410.52     22.46 o 
   6   2   3        4.39        5.30     14.80 o 
   7   2   3       14.74       11.01     17.60 o 
  -8   3   3        1.68       21.55     23.44 o 
  -7   3   3        0.17       -3.12     19.25 o 
  -6   3   3        3.79        2.14     13.57 o 
  -5   3   3      116.80      107.66     10.89 o 
  -4   3   3       12.66       18.23      5.36 o 
  -3   3   3      209.92      195.26      6.78 o 
  -2   3   3     4262.05     4082.98     40.70 o 
  -1   3   3     1696.85     1707.49     21.24 o 
   0   3   3     3353.73     3323.78     32.32 o 
   1   3   3      326.46      375.10     19.43 o 
   2   3   3     2603.77     2634.87     46.58 o 
   3   3   3       41.42       34.75     11.33 o 
   4   3   3      392.51      405.69     12.89 o 
   5   3   3       33.93       33.16     11.42 o 
   6   3   3        4.88        4.89     14.99 o 
   7   3   3       18.89       28.39     26.65 o 
  -8   4   3        1.66       -7.13     14.99 o 
  -7   4   3       28.67       21.64     14.19 o 
  -6   4   3       61.74       66.51     22.21 o 
  -5   4   3      336.05      334.61     15.18 o 
  -4   4   3      435.52      431.78     11.40 o 
  -3   4   3     4762.30     4502.39     50.94 o 
  -2   4   3        1.13        4.67      2.93 o 
  -1   4   3     1740.20     1725.74     21.27 o 
   0   4   3      569.80      547.38      8.82 o 
   1   4   3     4833.40     4807.60     77.23 o 
   2   4   3      256.04      274.22     18.57 o 
   3   4   3       92.95       92.52     17.04 o 
   4   4   3      234.28      213.01     12.55 o 
   5   4   3      189.31      219.68     18.15 o 
   6   4   3       10.35        5.37     22.46 o 
   7   4   3       14.49       18.40     18.32 o 
  -8   5   3        0.09       11.79     13.05 o 
  -7   5   3        8.49       11.59     13.84 o 
  -6   5   3      565.55      513.32     19.88 o 
  -5   5   3      189.39      191.41     13.43 o 
  -4   5   3      229.88      216.65     10.01 o 
  -3   5   3      276.15      272.37      8.15 o 
  -2   5   3     1965.02     1889.07     19.81 o 
  -1   5   3       39.11       35.88      3.91 o 
   0   5   3     1211.25     1160.92     18.10 o 
   1   5   3       37.00       52.01      5.57 o 
   2   5   3      165.99      159.53      9.05 o 
   3   5   3        1.42       -4.16      5.34 o 
   4   5   3      412.41      418.80     11.76 o 
   5   5   3       25.51       44.67     13.96 o 
   6   5   3       26.78       20.33     15.25 o 
   7   5   3        4.95       10.86     18.15 o 
  -8   6   3        9.04       15.68     13.34 o 
  -7   6   3       16.74       -1.21     10.34 o 
  -6   6   3        0.20       -6.27     11.15 o 
  -5   6   3      134.71      140.01     14.81 o 
  -4   6   3      134.45      146.37      6.97 o 
  -3   6   3      567.93      540.70      9.18 o 
  -2   6   3      207.98      225.10      7.30 o 
  -1   6   3       70.65       66.84      6.91 o 
   0   6   3      126.08      115.54      4.86 o 
   1   6   3     4164.01     4005.99     60.92 o 
   2   6   3       76.37       80.27      6.96 o 
   3   6   3      285.20      290.50     10.03 o 
   4   6   3       65.44       69.53      9.48 o 
   5   6   3       73.44       44.62     14.30 o 
   6   6   3       51.50       35.70     16.57 o 
   7   6   3       48.34       42.59     29.61 o 
  -8   7   3        2.72       -7.15     12.59 o 
  -7   7   3       23.13       30.58     11.64 o 
  -6   7   3      536.39      538.35     17.11 o 
  -5   7   3      445.41      436.28     14.03 o 
  -4   7   3      242.33      236.65      8.52 o 
  -3   7   3     1160.32     1144.80     14.42 o 
  -2   7   3     4618.73     4500.81     41.85 o 
  -1   7   3      274.42      287.80      7.73 o 
   0   7   3      694.49      635.03     12.82 o 
   1   7   3       21.64       75.52     32.23 o 
   2   7   3      890.87      839.63     17.37 o 
   3   7   3       19.75       18.10      6.77 o 
   4   7   3       84.75       98.77     10.11 o 
   5   7   3       13.99       -7.86     12.43 o 
   6   7   3        5.84       -1.48     15.53 o 
   7   7   3        0.13      -23.63     17.97 o 
  -8   8   3        0.04      -13.57     12.98 o 
  -7   8   3        1.76        6.43     10.65 o 
  -6   8   3       12.02       18.77      9.31 o 
  -5   8   3      240.38      245.30     11.83 o 
  -4   8   3       38.33       37.93      6.20 o 
  -3   8   3     3258.11     3167.26     31.33 o 
  -2   8   3     1358.72     1432.96     17.05 o 
  -1   8   3      554.64      504.07      9.94 o 
   0   8   3     1519.98     1460.02     17.26 o 
   1   8   3     2089.00     2036.91     29.44 o 
   2   8   3      405.50      394.18     12.11 o 
   3   8   3       55.59       48.52      7.55 o 
   4   8   3        7.64        5.01      8.14 o 
   5   8   3      187.23      188.51     18.30 o 
   6   8   3       12.34       -6.14     15.11 o 
   7   8   3       10.35       47.25     20.23 o 
  -8   9   3       15.39       -2.02     16.39 o 
  -7   9   3      168.24      175.31     14.03 o 
  -6   9   3       16.57       13.01      9.24 o 
  -5   9   3       10.43       14.73      7.54 o 
  -4   9   3       90.02      104.74      6.95 o 
  -3   9   3       67.73       71.73      4.97 o 
  -2   9   3     2692.60     2533.59     25.78 o 
  -1   9   3       13.47       12.06      3.91 o 
   0   9   3     1353.94     1295.72     17.43 o 
   1   9   3      475.01      457.64     11.89 o 
   2   9   3      538.94      537.40     14.05 o 
   3   9   3       83.36       78.56     10.84 o 
   4   9   3     1505.88     1596.87     29.06 o 
   5   9   3       34.27       31.94     17.27 o 
   6   9   3      115.23      106.06     18.61 o 
  -8  10   3        3.07       -9.71     13.23 o 
  -7  10   3        0.54      -13.11     10.78 o 
  -6  10   3       28.32       29.09      9.75 o 
  -5  10   3      143.73      129.92     10.28 o 
  -4  10   3      507.70      524.22     14.27 o 
  -3  10   3      708.18      670.95     10.94 o 
  -2  10   3        3.21        7.67      3.54 o 
  -1  10   3     1007.02     1045.64     15.57 o 
   0  10   3       80.17       75.98      5.41 o 
   1  10   3     3704.13     3618.61     71.64 o 
   2  10   3       23.72       21.84      6.50 o 
   3  10   3       56.21       64.70      8.14 o 
   4  10   3       20.10       27.67      8.59 o 
   5  10   3      145.32      161.16     23.44 o 
   6  10   3        7.75       20.47     17.09 o 
  -8  11   3        0.24       -3.87     12.84 o 
  -7  11   3       18.31       28.15     11.96 o 
  -6  11   3       55.96       55.31     10.74 o 
  -5  11   3      119.96      111.03     10.07 o 
  -4  11   3        8.33       10.95      6.01 o 
  -3  11   3      207.82      201.16      6.80 o 
  -2  11   3     3459.75     3408.59     33.48 o 
  -1  11   3     1672.07     1663.70     27.62 o 
   0  11   3      611.62      583.77     16.03 o 
   1  11   3      374.67      403.57     11.83 o 
   2  11   3     1793.21     1839.36     32.08 o 
   3  11   3      291.54      271.72     12.33 o 
   4  11   3       40.18       54.88     10.96 o 
   5  11   3        3.57        8.34     14.61 o 
   6  11   3       49.53       63.42     26.90 o 
  -8  12   3        0.06       -4.40     15.60 o 
  -7  12   3        0.18       -1.08     11.51 o 
  -6  12   3        0.11        2.18      9.77 o 
  -5  12   3      230.09      244.30     12.19 o 
  -4  12   3       90.05       98.09      9.83 o 
  -3  12   3       88.16       85.70      5.52 o 
  -2  12   3      190.59      202.86      6.89 o 
  -1  12   3       22.62       38.24      5.00 o 
   0  12   3     1897.28     1859.54     85.03 o 
   1  12   3     2570.01     2544.64     64.07 o 
   2  12   3      720.26      721.49     18.98 o 
   3  12   3       19.32       19.75      7.57 o 
   4  12   3      502.79      466.47     16.36 o 
   5  12   3      103.75      130.78     17.27 o 
   6  12   3        6.49        1.23     18.51 o 
  -8  13   3        1.59       -8.82     13.04 o 
  -7  13   3        0.48       -1.26     11.22 o 
  -6  13   3       94.88      103.59     11.37 o 
  -5  13   3       12.27        2.12      8.51 o 
  -4  13   3        9.30       15.97      6.32 o 
  -3  13   3      224.13      228.07      7.59 o 
  -2  13   3     1187.95     1111.24     16.44 o 
  -1  13   3      598.54      628.37     12.03 o 
   0  13   3     3084.43     3268.25     70.37 o 
   1  13   3        2.19        0.41      5.86 o 
   2  13   3     1596.83     1536.03     42.49 o 
   3  13   3      331.26      310.36     13.39 o 
   4  13   3      104.12      117.23     11.09 o 
   5  13   3      124.11      135.89     18.65 o 
   6  13   3       42.22       34.42     18.30 o 
  -7  14   3       23.01       27.51     12.36 o 
  -6  14   3        0.06        4.60      9.64 o 
  -5  14   3      130.68      157.10     11.46 o 
  -4  14   3      304.38      321.12     11.33 o 
  -3  14   3     1245.09     1274.77     17.42 o 
  -2  14   3      102.64      114.23      5.76 o 
  -1  14   3      921.19      865.24     14.51 o 
   0  14   3      390.99      379.14     15.96 o 
   1  14   3      202.10      191.74     13.90 o 
   2  14   3       29.45       22.11      7.31 o 
   3  14   3      280.41      295.92     13.35 o 
   4  14   3        0.40       -6.65     11.10 o 
   5  14   3       12.65       30.02     15.95 o 
   6  14   3       35.21       34.84     19.02 o 
  -7  15   3        5.90       15.44     12.23 o 
  -6  15   3       34.94       57.81     17.93 o 
  -5  15   3      234.37      243.67     13.16 o 
  -4  15   3        9.82       10.38      7.07 o 
  -3  15   3       52.49       55.36      5.86 o 
  -2  15   3     1952.25     1869.67     21.93 o 
  -1  15   3     1605.66     1605.73     23.76 o 
   0  15   3       43.77       34.96      6.68 o 
   1  15   3        1.68        1.40      5.95 o 
   2  15   3       11.21       17.25      6.93 o 
   3  15   3     1036.92      976.92     22.73 o 
   4  15   3       70.73      112.28     28.87 o 
   5  15   3       48.38       32.17     15.88 o 
   6  15   3        3.63       24.88     18.41 o 
  -7  16   3        0.10      -13.46     16.51 o 
  -6  16   3        2.17       -4.59     13.07 o 
  -5  16   3       49.60       74.31     10.34 o 
  -4  16   3      135.38      149.98      9.35 o 
  -3  16   3      315.32      318.31     11.35 o 
  -2  16   3       12.65       19.90      4.68 o 
  -1  16   3      487.37      520.20     13.04 o 
   0  16   3      385.04      376.51     11.81 o 
   1  16   3     2618.81     2573.00     57.90 o 
   2  16   3      351.23      334.79     32.26 o 
   3  16   3        1.30       -2.44      7.83 o 
   4  16   3       77.50       73.01     13.60 o 
   5  16   3       55.31       76.99     17.71 o 
   6  16   3       53.54       48.45     19.19 o 
  -7  17   3        8.28       -0.13     15.31 o 
  -6  17   3       19.35       20.89     11.60 o 
  -5  17   3       93.64      113.25     16.23 o 
  -4  17   3       63.85       59.45      8.17 o 
  -3  17   3      396.33      401.48     10.48 o 
  -2  17   3     2331.68     2274.17     23.63 o 
  -1  17   3     1052.80     1098.02     19.16 o 
   0  17   3      126.60      143.40      8.43 o 
   1  17   3      203.61      219.57     11.10 o 
   2  17   3      759.54      750.44     18.72 o 
   3  17   3       32.29       30.35      8.94 o 
   4  17   3        8.74       11.20     12.39 o 
   5  17   3       26.04       49.27     17.36 o 
   6  17   3        0.06       24.32     19.86 o 
  -7  18   3        4.56       -3.55     19.99 o 
  -6  18   3       39.72       41.81     12.28 o 
  -5  18   3      551.58      514.41     17.65 o 
  -4  18   3      139.00      149.32      9.44 o 
  -3  18   3      330.91      344.05      9.75 o 
  -2  18   3       35.35       43.67      5.43 o 
  -1  18   3      373.27      351.33     13.97 o 
   0  18   3     1419.82     1433.95     26.71 o 
   1  18   3      465.98      458.32     13.33 o 
   2  18   3      202.99      180.46     11.37 o 
   3  18   3       93.00       90.01     10.56 o 
   4  18   3      150.92      132.61     20.24 o 
   5  18   3       20.37       32.94     13.67 o 
   6  18   3       12.01       28.97     20.36 o 
  -7  19   3        6.15       -5.47     19.50 o 
  -6  19   3        3.19       26.07     15.31 o 
  -5  19   3       79.01       76.83     11.62 o 
  -4  19   3      168.94      165.57     10.05 o 
  -3  19   3      333.68      317.86      9.57 o 
  -2  19   3      115.95      110.08     10.76 o 
  -1  19   3     1234.67     1213.56     24.26 o 
   0  19   3      400.20      415.60     12.37 o 
   1  19   3       10.89       10.52      7.05 o 
   2  19   3       65.83       82.17      9.68 o 
   3  19   3      903.87      837.63     22.35 o 
   4  19   3      381.94      405.06     21.56 o 
   5  19   3        4.55       -0.33     12.66 o 
   6  19   3       22.75        9.96     19.75 o 
  -7  20   3        2.21      -26.56     17.71 o 
  -6  20   3       20.91       -5.64     14.90 o 
  -5  20   3       57.71       58.61     11.25 o 
  -4  20   3     1028.86      993.73     19.32 o 
  -3  20   3     1160.34     1179.65     16.70 o 
  -2  20   3       74.77       81.03      9.98 o 
  -1  20   3        1.43       -4.53      8.05 o 
   0  20   3      465.40      433.89     17.95 o 
   1  20   3     1916.77     1908.47     28.51 o 
   2  20   3       73.31       93.24     17.09 o 
   3  20   3       30.88       18.09      9.59 o 
   4  20   3      186.33      178.00     18.01 o 
   5  20   3       50.60       75.92     15.16 o 
  -7  21   3        4.12      -10.01     17.63 o 
  -6  21   3       98.58      104.56     17.41 o 
  -5  21   3       29.01       31.66     13.56 o 
  -4  21   3      362.52      353.08     13.31 o 
  -3  21   3      774.00      776.85     16.14 o 
  -2  21   3      885.98      858.35     18.98 o 
  -1  21   3     1064.60     1065.85     23.91 o 
   0  21   3      423.46      414.70     13.32 o 
   1  21   3      383.60      371.46     13.63 o 
   2  21   3      140.88      145.61     10.65 o 
   3  21   3       93.90       91.89     11.77 o 
   4  21   3        1.60      -13.68     15.05 o 
   5  21   3        1.32       -9.60     13.42 o 
  -6  22   3        0.08       -0.92     15.79 o 
  -5  22   3        0.70       -2.95     14.07 o 
  -4  22   3       24.36       22.20      8.13 o 
  -3  22   3      203.83      202.92      9.76 o 
  -2  22   3      420.15      449.95     15.09 o 
  -1  22   3       18.12       19.87      9.07 o 
   0  22   3     1628.26     1604.62     37.80 o 
   1  22   3      846.93      835.28     18.77 o 
   2  22   3      469.59      426.86     16.97 o 
   3  22   3      202.65      189.27     13.96 o 
   4  22   3       10.30        3.86     13.27 o 
   5  22   3        0.30        9.68     14.21 o 
  -6  23   3       47.78       51.60     21.22 o 
  -5  23   3      120.54      117.23     16.30 o 
  -4  23   3        9.72       -4.12     10.52 o 
  -3  23   3       98.14      101.38      8.63 o 
  -2  23   3       39.90       43.32      8.87 o 
  -1  23   3      588.20      576.12     23.23 o 
   0  23   3      474.26      439.46     18.20 o 
   1  23   3      187.58      179.18     11.41 o 
   2  23   3        2.19       -9.41      8.04 o 
   3  23   3      117.00      115.25     13.49 o 
   4  23   3      155.39      175.28     18.96 o 
   5  23   3       22.73       14.26     15.24 o 
  -6  24   3       11.87       25.66     16.58 o 
  -5  24   3      210.58      206.33     18.61 o 
  -4  24   3      459.20      468.29     33.07 o 
  -3  24   3      419.27      410.43     13.00 o 
  -2  24   3      429.33      439.63     29.35 o 
  -1  24   3      144.44      154.63     12.99 o 
   0  24   3     1110.55     1068.68     25.58 o 
   1  24   3       41.91       54.26     13.75 o 
   2  24   3      601.64      563.63     19.95 o 
   3  24   3       57.19       45.48     11.81 o 
   4  24   3       28.96       31.16     16.58 o 
   5  24   3       12.77       13.59     15.89 o 
  -6  25   3        2.00       19.74     17.56 o 
  -5  25   3       56.82       92.99     16.51 o 
  -4  25   3       17.12       10.62     14.05 o 
  -3  25   3       44.11       49.56      9.64 o 
  -2  25   3      889.26      864.31     19.46 o 
  -1  25   3      668.02      675.25     21.52 o 
   0  25   3       27.06       14.33     10.66 o 
   1  25   3      112.10      111.17     10.66 o 
   2  25   3      251.39      257.91     13.94 o 
   3  25   3      573.85      552.82     28.28 o 
   4  25   3       13.89       32.39     16.39 o 
   5  25   3        1.76        4.26     15.61 o 
  -6  26   3       19.71      -10.65     16.93 o 
  -5  26   3        0.59      -12.83     19.74 o 
  -4  26   3      309.71      314.64     20.72 o 
  -3  26   3        2.46        7.42      9.06 o 
  -2  26   3      160.71      170.35     11.49 o 
  -1  26   3       47.09       62.21     15.47 o 
   0  26   3      416.49      430.86     19.21 o 
   1  26   3       78.21       74.26     10.97 o 
   2  26   3      160.69      182.70     13.17 o 
   3  26   3       23.10       27.28     11.99 o 
   4  26   3       52.62       50.65     16.45 o 
  -6  27   3        0.37      -25.17     21.22 o 
  -5  27   3        3.89       -1.97     20.24 o 
  -4  27   3        0.10      -11.38     13.60 o 
  -3  27   3      226.45      221.25     14.84 o 
  -2  27   3      130.96      136.61     19.42 o 
  -1  27   3      777.85      792.35     31.34 o 
   0  27   3       11.71       20.04     11.94 o 
   1  27   3      376.64      332.39     15.81 o 
   2  27   3       90.20      111.83     12.27 o 
   3  27   3       52.46       41.32     12.88 o 
   4  27   3        0.74       19.17     14.64 o 
  -5  28   3       36.85       31.09     22.21 o 
  -4  28   3      242.67      238.55     43.43 o 
  -3  28   3       14.48       26.38     14.83 o 
  -2  28   3        1.76        3.59     11.71 o 
  -1  28   3       16.25        8.73     12.10 o 
   0  28   3     1025.88      944.20     35.01 o 
   1  28   3       66.31       35.50     10.87 o 
   2  28   3      149.51      162.76     14.00 o 
   3  28   3        2.45       19.24     12.06 o 
   4  28   3       25.27       41.17     15.23 o 
  -5  29   3       30.16       36.52     22.70 o 
  -4  29   3        4.73       19.49     25.42 o 
  -3  29   3      182.95      186.77     25.66 o 
  -2  29   3        5.15       -8.63     11.87 o 
  -1  29   3      348.81      396.64     19.49 o 
   0  29   3      240.80      250.24     17.86 o 
   1  29   3       36.04       26.64     11.13 o 
   2  29   3       37.10       25.70     16.03 o 
   3  29   3      185.56      201.72     15.98 o 
   4  29   3        1.36       13.44     15.77 o 
  -5  30   3        0.52      -23.69     21.22 o 
  -4  30   3      194.01      269.97     28.63 o 
  -3  30   3       57.74       48.46     16.22 o 
  -2  30   3       42.78       23.30     13.39 o 
  -1  30   3        1.19        1.65     12.46 o 
   0  30   3       86.42      116.17     20.87 o 
   1  30   3       13.79       18.14     11.59 o 
   2  30   3      179.01      172.65     15.10 o 
   3  30   3        3.85      -17.83     12.24 o 
  -4  31   3        4.83        2.32     16.52 o 
  -3  31   3       41.17       53.59     16.47 o 
  -2  31   3      115.57       87.10     15.02 o 
  -1  31   3      667.63      632.97     23.67 o 
   0  31   3       29.28       30.09     14.60 o 
   1  31   3       28.34       11.85     15.24 o 
   2  31   3        0.09      -10.25     12.04 o 
   3  31   3      125.75      116.61     15.19 o 
  -4  32   3       83.21       60.85     41.21 o 
  -3  32   3       15.60       -0.28     16.94 o 
  -2  32   3      144.39      115.18     16.39 o 
  -1  32   3        0.07       -4.85     13.74 o 
   0  32   3      765.18      722.85     38.57 o 
   1  32   3       13.75       -3.61     14.04 o 
   2  32   3       51.82       61.02     13.11 o 
   3  32   3       25.15       10.70     13.66 o 
  -4  33   3        5.88       -6.42     17.85 o 
  -3  33   3       89.84      111.20     19.21 o 
  -2  33   3       17.20       16.99     14.39 o 
  -1  33   3      475.20      560.41     24.49 o 
   0  33   3       30.00        0.59     14.72 o 
   1  33   3        5.31      -12.20     16.83 o 
   2  33   3        1.13        2.62     16.05 o 
  -3  34   3       17.92       17.39     18.12 o 
  -2  34   3        0.62       -2.08     14.51 o 
  -1  34   3       10.56       16.74     15.43 o 
   0  34   3      126.01      128.98     23.31 o 
   1  34   3       30.65       38.69     17.06 o 
   2  34   3      127.20      104.47     18.00 o 
  -3  35   3      158.68      130.30     34.55 o 
  -2  35   3        1.34        0.44     15.54 o 
  -1  35   3      445.66      469.76     31.50 o 
   0  35   3        0.08        2.20     20.19 o 
   1  35   3       11.00      -12.12     16.60 o 
  -2  36   3       55.09       58.53     23.20 o 
  -1  36   3        1.09        9.44     19.25 o 
   0  36   3      275.65      275.69     26.00 o 
  -8   0   4       10.03       -2.47     22.21 o 
  -6   0   4       24.39       16.78     16.78 o 
  -4   0   4      869.36      835.58     29.61 o 
  -2   0   4     2416.48     2382.92     41.16 o 
   0   0   4      957.83      981.18     28.38 o 
   2   0   4     2674.57     2588.50     44.97 o 
   4   0   4       21.42       32.05     11.45 o 
   6   0   4       31.73       43.93     24.18 o 
  -8   1   4        5.42      -11.58     15.88 o 
  -7   1   4        0.89       -7.16     13.26 o 
  -6   1   4        4.92       -6.32     13.82 o 
  -5   1   4      384.71      377.67     30.11 o 
  -4   1   4        0.89        2.92      6.12 o 
  -3   1   4      462.84      433.92     10.24 o 
  -2   1   4      298.30      294.45     12.68 o 
  -1   1   4     1100.43      993.97     51.64 o 
   0   1   4      186.42      199.73      8.50 o 
   1   1   4      176.52      177.58      7.88 o 
   2   1   4      155.49      175.88      9.95 o 
   3   1   4      142.12      159.04     10.51 o 
   4   1   4      158.29      158.73      9.89 o 
   5   1   4       38.81       45.43     15.18 o 
   6   1   4       18.01       -5.43     23.20 o 
  -8   2   4       31.71       42.58     17.25 o 
  -7   2   4       10.73        9.12     13.60 o 
  -6   2   4       27.94       38.00     11.45 o 
  -5   2   4        5.43        5.92      9.77 o 
  -4   2   4      629.67      597.94     14.10 o 
  -3   2   4      286.30      286.94      8.75 o 
  -2   2   4      766.63      738.18     13.31 o 
  -1   2   4     3436.92     3357.13     44.98 o 
   0   2   4     1677.74     1684.70     23.86 o 
   1   2   4       90.29       99.47      5.46 o 
   2   2   4      297.89      272.84     11.55 o 
   3   2   4        0.01        2.28      8.21 o 
   4   2   4       17.65       24.15      8.26 o 
   5   2   4       72.52       50.19     15.50 o 
   6   2   4        0.80       -7.03     17.77 o 
  -8   3   4        0.17       -8.64     16.40 o 
  -7   3   4       22.71       17.74     13.21 o 
  -6   3   4      140.24      152.36     32.33 o 
  -5   3   4      118.45      121.06     11.85 o 
  -4   3   4      390.39      378.27     11.66 o 
  -3   3   4       11.26        9.60      4.75 o 
  -2   3   4       86.17       77.99      5.85 o 
  -1   3   4    16593.09    16250.49    198.33 o 
   0   3   4      576.90      595.37     10.28 o 
   1   3   4        1.26        1.42      5.08 o 
   2   3   4        0.09        3.46      6.17 o 
   3   3   4      644.55      618.11     22.38 o 
   4   3   4      140.52      124.55     13.80 o 
   5   3   4       29.87       20.12     14.99 o 
   6   3   4        2.34      -10.69     15.88 o 
  -8   4   4        0.12       -0.15     15.69 o 
  -7   4   4       24.06       33.45     14.83 o 
  -6   4   4       14.29       17.52     12.21 o 
  -5   4   4        2.23        7.35      9.94 o 
  -4   4   4      453.47      425.40     12.80 o 
  -3   4   4      288.08      266.13      7.37 o 
  -2   4   4      137.83      139.88      6.83 o 
  -1   4   4     1265.87     1244.57     19.13 o 
   0   4   4     3102.15     3028.20     50.02 o 
   1   4   4        0.93       -2.49      4.97 o 
   2   4   4      864.18      815.24     17.94 o 
   3   4   4      131.41      124.13     17.51 o 
   4   4   4      128.18      159.72     12.63 o 
   5   4   4       38.36       37.02     16.29 o 
   6   4   4       77.26       90.24     19.19 o 
  -8   5   4        0.67       -7.34     12.08 o 
  -7   5   4      208.18      158.13     13.17 o 
  -6   5   4      187.23      189.64     15.15 o 
  -5   5   4      286.17      263.63     15.01 o 
  -4   5   4        2.17        9.44      5.52 o 
  -3   5   4     2226.29     2197.08     23.81 o 
  -2   5   4     1787.86     1778.56     23.45 o 
  -1   5   4       73.32       74.03      6.20 o 
   0   5   4      321.53      332.58      8.24 o 
   1   5   4       10.06       16.51      5.30 o 
   2   5   4       51.00       50.59      8.98 o 
   3   5   4      579.81      612.55     20.80 o 
   4   5   4        0.22        1.15      8.89 o 
   5   5   4      178.19      190.44     19.02 o 
   6   5   4        6.09       29.00     27.64 o 
  -8   6   4       12.75        5.15     12.27 o 
  -7   6   4        0.80      -10.72     10.30 o 
  -6   6   4        3.17        8.08      8.54 o 
  -5   6   4      130.14      134.52     13.91 o 
  -4   6   4     1851.67     1752.68     23.36 o 
  -3   6   4      535.54      564.68     11.89 o 
  -2   6   4       45.98       50.00      4.94 o 
  -1   6   4     1949.99     1862.17     24.76 o 
   0   6   4     2519.95     2446.13     26.67 o 
   1   6   4       80.51       78.97      6.29 o 
   2   6   4      428.14      434.23     13.85 o 
   3   6   4       13.21        6.31      7.72 o 
   4   6   4       14.42       12.42      9.77 o 
   5   6   4       37.12       17.16     14.96 o 
   6   6   4        3.16        9.84     17.27 o 
  -8   7   4        0.01       -1.46     12.73 o 
  -7   7   4        4.42        2.17     10.73 o 
  -6   7   4      125.70      122.50     13.94 o 
  -5   7   4        2.34      -11.49      7.66 o 
  -4   7   4       84.88       89.31      9.11 o 
  -3   7   4        7.08       12.26      6.48 o 
  -2   7   4       12.36        8.98      4.71 o 
  -1   7   4     1611.30     1536.80     27.32 o 
   0   7   4       68.63       65.65      4.85 o 
   1   7   4       77.94       85.16      8.32 o 
   2   7   4      150.23      162.72      9.95 o 
   3   7   4      917.25      910.29     24.24 o 
   4   7   4      119.20      130.47     11.96 o 
   5   7   4       11.28       14.20     14.83 o 
   6   7   4        0.33      -11.56     17.76 o 
  -8   8   4        9.63       17.43     13.70 o 
  -7   8   4        0.34      -15.20     10.13 o 
  -6   8   4       17.86       16.64     10.13 o 
  -5   8   4        0.30       -2.00      7.91 o 
  -4   8   4      191.67      198.46      8.46 o 
  -3   8   4      276.06      276.30     12.97 o 
  -2   8   4      368.12      359.80      9.87 o 
  -1   8   4      112.90      124.19      7.12 o 
   0   8   4     1646.08     1595.28     38.68 o 
   1   8   4      514.87      488.17     21.51 o 
   2   8   4      610.72      630.59     16.53 o 
   3   8   4       32.58       34.76      8.91 o 
   4   8   4       50.64       63.61     12.20 o 
   5   8   4        0.10        3.92     14.40 o 
   6   8   4       16.42       23.78     31.59 o 
  -8   9   4        2.27        4.07     12.79 o 
  -7   9   4        0.72       12.81     11.60 o 
  -6   9   4       21.19       25.91      9.76 o 
  -5   9   4      198.78      207.07     11.37 o 
  -4   9   4        0.09       -0.04      5.36 o 
  -3   9   4      179.07      169.64      8.00 o 
  -2   9   4      849.85      843.84     15.05 o 
  -1   9   4     1152.05     1055.45     17.32 o 
   0   9   4       12.78       11.87      4.85 o 
   1   9   4      101.38       89.24      7.90 o 
   2   9   4      707.87      683.57     17.80 o 
   3   9   4      140.54      161.13     11.42 o 
   4   9   4      182.13      187.74     13.05 o 
   5   9   4      195.29      203.96     19.96 o 
   6   9   4        0.13       31.98     18.06 o 
  -8  10   4        0.27        0.93     17.28 o 
  -7  10   4       14.45        7.59     11.74 o 
  -6  10   4        4.46      -10.83      9.10 o 
  -5  10   4        7.27       18.49      8.14 o 
  -4  10   4      419.41      420.06     15.11 o 
  -3  10   4       49.56       49.03      7.20 o 
  -2  10   4      125.85      127.45      7.12 o 
  -1  10   4      335.23      338.16     11.23 o 
   0  10   4     2307.39     2223.40     27.85 o 
   1  10   4      202.97      229.83     13.18 o 
   2  10   4      726.96      723.97     18.40 o 
   3  10   4        4.42        5.11      8.49 o 
   4  10   4      230.27      263.09     17.56 o 
   5  10   4       36.45       46.64     19.99 o 
   6  10   4       27.87       43.93     22.70 o 
  -8  11   4       10.80       -1.26     17.08 o 
  -7  11   4       53.75       56.55     13.78 o 
  -6  11   4       11.66       22.69      9.86 o 
  -5  11   4      169.23      171.73     11.49 o 
  -4  11   4        1.07       -7.60      7.11 o 
  -3  11   4       14.63       13.42      5.79 o 
  -2  11   4       27.98       27.52      5.54 o 
  -1  11   4     1764.28     1662.44     26.38 o 
   0  11   4       52.50       53.18      8.46 o 
   1  11   4      119.13      125.23      8.92 o 
   2  11   4      182.76      191.08     10.94 o 
   3  11   4      931.56      942.54     21.93 o 
   4  11   4      905.63      834.24     22.31 o 
   5  11   4        9.83       14.22     27.89 o 
   6  11   4        0.99      -11.05     17.62 o 
  -7  12   4        1.47       -1.00     14.90 o 
  -6  12   4       40.81       34.66     10.55 o 
  -5  12   4       16.19       14.40      8.25 o 
  -4  12   4      390.22      371.98     13.85 o 
  -3  12   4        5.25       11.93      6.04 o 
  -2  12   4      238.30      243.67     12.75 o 
  -1  12   4      271.32      262.90      9.73 o 
   0  12   4      640.75      580.68     16.93 o 
   1  12   4      915.65      897.23     19.17 o 
   2  12   4      670.98      654.05     29.29 o 
   3  12   4       13.38       20.71      8.70 o 
   4  12   4       24.38       27.81     17.41 o 
   5  12   4       32.00       33.97     16.86 o 
   6  12   4        3.06      -26.03     17.36 o 
  -7  13   4        0.61       16.39     15.60 o 
  -6  13   4       33.49       48.58     14.05 o 
  -5  13   4       11.07        9.83     11.50 o 
  -4  13   4       66.51       72.96     11.26 o 
  -3  13   4      114.75      120.17      8.11 o 
  -2  13   4      508.59      500.37     13.25 o 
  -1  13   4     2359.41     2381.93     51.32 o 
   0  13   4      574.37      588.68     19.22 o 
   1  13   4        1.94        7.58      6.88 o 
   2  13   4      919.72      887.26     33.00 o 
   3  13   4       39.28       51.78      9.83 o 
   4  13   4        6.06       -2.89      9.57 o 
   5  13   4        0.60      -21.16     15.60 o 
   6  13   4        0.79       -0.42     17.62 o 
  -7  14   4        2.19       17.05     15.74 o 
  -6  14   4        0.04       -1.34     12.20 o 
  -5  14   4       10.48       18.67     11.80 o 
  -4  14   4      647.68      628.66     17.47 o 
  -3  14   4      387.04      372.38     14.53 o 
  -2  14   4     1027.30     1003.15     17.50 o 
  -1  14   4      151.01      180.71     10.72 o 
   0  14   4      247.12      259.56     11.55 o 
   1  14   4     1178.27     1143.41     26.26 o 
   2  14   4      584.07      617.94     17.34 o 
   3  14   4       30.70       17.71      9.01 o 
   4  14   4        0.95      -14.36      9.57 o 
   5  14   4       83.40       87.02     18.90 o 
  -7  15   4       11.22       14.95     33.31 o 
  -6  15   4        0.78        6.30     13.82 o 
  -5  15   4      278.17      289.79     47.63 o 
  -4  15   4       30.83       32.56      9.11 o 
  -3  15   4      368.19      358.88     11.65 o 
  -2  15   4      237.63      256.06     11.02 o 
  -1  15   4      959.19      907.79     21.83 o 
   0  15   4       84.20       92.73      8.56 o 
   1  15   4       23.53       26.21      8.11 o 
   2  15   4        1.64        6.28      8.20 o 
   3  15   4        3.05       14.13      9.23 o 
   4  15   4       80.16       78.45     15.01 o 
   5  15   4       12.76       12.55     17.42 o 
  -7  16   4        6.25        4.25     15.74 o 
  -6  16   4        6.51       12.31     14.26 o 
  -5  16   4      129.91      133.24     14.99 o 
  -4  16   4      391.09      377.91     15.45 o 
  -3  16   4      559.74      572.55     17.67 o 
  -2  16   4      184.62      184.36     11.76 o 
  -1  16   4       62.69       60.96      9.35 o 
   0  16   4       86.97       96.43     11.70 o 
   1  16   4       34.33       24.65      8.07 o 
   2  16   4       47.15       55.41      9.33 o 
   3  16   4      247.47      263.84     14.27 o 
   4  16   4        0.20        2.71     12.91 o 
   5  16   4        9.37       -3.04     17.19 o 
  -7  17   4        9.16       14.37     16.71 o 
  -6  17   4       59.19       79.09     15.85 o 
  -5  17   4      153.02      172.16     32.82 o 
  -4  17   4       33.35       21.05      9.56 o 
  -3  17   4       13.87       14.40      7.12 o 
  -2  17   4      388.91      379.65     14.65 o 
  -1  17   4     1161.67     1134.82     29.86 o 
   0  17   4      147.60      169.38     13.98 o 
   1  17   4      469.35      459.30     16.09 o 
   2  17   4      173.92      179.80     12.31 o 
   3  17   4      278.29      318.30     15.45 o 
   4  17   4        1.70        0.99     14.07 o 
   5  17   4        0.47      -10.35     17.31 o 
  -7  18   4        1.93        0.32     16.09 o 
  -6  18   4        0.67       13.33     16.29 o 
  -5  18   4       81.63       95.37     15.18 o 
  -4  18   4      143.73      164.40     12.23 o 
  -3  18   4      249.08      273.03     24.29 o 
  -2  18   4       24.64       22.11      9.31 o 
  -1  18   4       45.35       49.56     10.96 o 
   0  18   4      334.86      341.45     14.21 o 
   1  18   4      847.45      787.51     20.23 o 
   2  18   4      129.04      133.43     11.69 o 
   3  18   4      111.08      111.45     12.27 o 
   4  18   4       22.07       27.91     15.31 o 
   5  18   4        0.51      -14.27     18.25 o 
  -7  19   4        8.08      -17.77     25.17 o 
  -6  19   4       49.78       62.47     16.36 o 
  -5  19   4       31.01       36.70     13.60 o 
  -4  19   4       78.11       93.93     11.29 o 
  -3  19   4      424.30      414.48     15.93 o 
  -2  19   4     1209.54     1240.58     25.52 o 
  -1  19   4      773.59      756.47     44.91 o 
   0  19   4      763.27      771.11     28.43 o 
   1  19   4       13.71        9.63      8.54 o 
   2  19   4        3.14        3.23      8.91 o 
   3  19   4       15.82       21.67     10.39 o 
   4  19   4        1.04       -8.00     13.84 o 
   5  19   4        4.19      -14.08     13.88 o 
  -7  20   4       13.27       36.52     27.64 o 
  -6  20   4        0.05      -10.43     15.06 o 
  -5  20   4       74.94       74.30     15.53 o 
  -4  20   4       30.10       24.71     10.82 o 
  -3  20   4      190.20      221.62     14.07 o 
  -2  20   4      401.98      425.26     17.61 o 
  -1  20   4       27.04       40.69     12.01 o 
   0  20   4      186.00      205.12     12.82 o 
   1  20   4      220.49      204.84     12.98 o 
   2  20   4      359.14      371.01     19.86 o 
   3  20   4       28.26       37.22     11.12 o 
   4  20   4        5.07       30.38     15.46 o 
   5  20   4        5.71       -5.71     14.21 o 
  -6  21   4       21.54       30.60     24.18 o 
  -5  21   4       18.56       -0.25     15.55 o 
  -4  21   4        0.96        5.67     12.08 o 
  -3  21   4      119.55      137.36     12.67 o 
  -2  21   4      618.53      615.23     19.17 o 
  -1  21   4      230.68      232.13     17.21 o 
   0  21   4      230.53      232.03     13.10 o 
   1  21   4        4.22        0.74      9.04 o 
   2  21   4        9.69       15.19     10.12 o 
   3  21   4      521.49      543.29     20.06 o 
   4  21   4       49.46       29.58     16.20 o 
   5  21   4       22.14       22.44     15.42 o 
  -6  22   4        5.52      -15.30     23.20 o 
  -5  22   4       48.32       23.20     14.66 o 
  -4  22   4       86.20       88.36     15.69 o 
  -3  22   4      558.68      603.44     19.58 o 
  -2  22   4       83.62      101.17     12.15 o 
  -1  22   4        0.72       -3.66     12.04 o 
   0  22   4      529.23      564.37     23.86 o 
   1  22   4      264.82      270.49     14.81 o 
   2  22   4       28.36       38.48     10.95 o 
   3  22   4       63.22       70.88     12.82 o 
   4  22   4       10.24       17.23     20.73 o 
  -6  23   4       30.87       26.65     26.65 o 
  -5  23   4       90.24      116.97     24.18 o 
  -4  23   4        7.33       -3.92     13.41 o 
  -3  23   4      236.40      251.02     15.69 o 
  -2  23   4      146.37      203.40     14.48 o 
  -1  23   4      161.55      163.95     16.51 o 
   0  23   4       99.15       86.85     14.61 o 
   1  23   4        1.40       -8.39      9.20 o 
   2  23   4      266.13      267.64     15.63 o 
   3  23   4       69.93       92.20     13.32 o 
   4  23   4       67.45       81.18     17.79 o 
  -6  24   4        0.91      -25.17     23.20 o 
  -4  24   4       37.26       41.14     16.20 o 
  -3  24   4      280.42      344.05     17.24 o 
  -2  24   4      184.36      190.91     18.65 o 
  -1  24   4       39.64       49.19     17.27 o 
   0  24   4       47.44       68.26     14.26 o 
   1  24   4      500.98      472.45     18.80 o 
   2  24   4      201.82      224.70     17.30 o 
   3  24   4        7.37      -12.75     11.08 o 
   4  24   4        2.43       20.24     23.20 o 
  -4  25   4        1.32       -0.02     14.80 o 
  -3  25   4        6.71        0.91     11.46 o 
  -2  25   4      600.47      615.72     26.11 o 
  -1  25   4      222.77      213.95     19.46 o 
   0  25   4      602.60      583.24     55.77 o 
   1  25   4        5.79       14.00     11.18 o 
   2  25   4      209.16      220.34     16.09 o 
   3  25   4        7.44       12.66     12.46 o 
   4  25   4       93.30       74.74     21.96 o 
  -4  26   4       39.63       59.23     26.65 o 
  -3  26   4       30.95       37.60     12.60 o 
  -2  26   4      147.92      153.78     18.41 o 
  -1  26   4      380.87      375.59     23.54 o 
   0  26   4      236.33      265.96     42.94 o 
   1  26   4      489.33      516.37     19.90 o 
   2  26   4       11.58       -1.06     11.67 o 
   3  26   4        0.28       -0.44     12.18 o 
   4  26   4        1.09       16.07     18.25 o 
  -4  27   4        0.18       -8.39     23.20 o 
  -3  27   4       18.91        7.83     16.39 o 
  -2  27   4      421.37      440.49     24.60 o 
  -1  27   4       23.02       12.58     12.23 o 
   0  27   4       47.83       75.87     17.76 o 
   1  27   4       18.15       20.13     11.76 o 
   2  27   4      155.19      180.06     16.41 o 
   3  27   4        6.32       15.60     13.91 o 
  -4  28   4       22.41       19.25     26.16 o 
  -3  28   4      167.17      155.47     30.11 o 
  -2  28   4      168.42      167.21     15.76 o 
  -1  28   4        0.50       11.85     12.57 o 
   0  28   4       11.45       -2.03     16.04 o 
   1  28   4      566.23      511.82     22.45 o 
   2  28   4       48.13       70.27     14.37 o 
   3  28   4        8.96        3.26     13.77 o 
  -4  29   4        7.85       -0.49     28.63 o 
  -3  29   4        0.50      -27.15     22.70 o 
  -2  29   4      214.99      231.26     17.69 o 
  -1  29   4       42.12       42.42     13.66 o 
   0  29   4        3.27       -3.77     16.90 o 
   1  29   4       91.56       68.96     14.35 o 
   2  29   4       19.70       16.55     13.72 o 
   3  29   4       12.20       12.28     14.54 o 
  -4  30   4       13.70       26.16     27.15 o 
  -3  30   4      180.16      174.22     33.07 o 
  -2  30   4        0.31        6.65     13.81 o 
  -1  30   4       35.37       26.55     13.71 o 
   0  30   4       12.26        6.96     22.44 o 
   1  30   4       89.76       96.26     15.08 o 
   2  30   4       17.25       21.41     14.59 o 
  -4  31   4       24.63       21.22     28.63 o 
  -3  31   4        1.26      -19.74     26.16 o 
  -2  31   4      208.36      233.57     23.76 o 
  -1  31   4      112.48       98.19     19.89 o 
   0  31   4      361.87      360.03     30.42 o 
   1  31   4       44.65       29.69     19.16 o 
   2  31   4       37.37       18.89     15.67 o 
  -4  32   4       14.92       12.83     28.63 o 
  -3  32   4      115.58      150.04     34.05 o 
  -2  32   4       70.70       58.88     15.85 o 
  -1  32   4        3.20      -21.61     14.41 o 
   0  32   4      119.47      142.82     17.91 o 
   1  32   4      274.62      288.64     27.19 o 
   2  32   4        4.01      -13.33     26.16 o 
  -3  33   4        3.10       43.43     30.60 o 
  -2  33   4      160.01      177.13     30.14 o 
  -1  33   4        0.75      -20.06     14.89 o 
   0  33   4      173.26      157.57     25.62 o 
   1  33   4        0.82      -24.18     26.16 o 
  -2  34   4        0.14        2.46     18.46 o 
  -1  34   4       59.99       55.46     18.42 o 
   0  34   4       33.08       27.54     20.93 o 
  -7   0   5        2.64       -6.91     19.74 o 
  -5   0   5      332.92      322.78     24.68 o 
  -3   0   5      457.52      408.67     20.73 o 
  -1   0   5        3.01       21.28      8.50 o 
   1   0   5      150.68      115.98     18.26 o 
   3   0   5        7.96        1.48     14.81 o 
  -8   1   5        0.71      -22.08     16.01 o 
  -7   1   5       68.47       65.66     15.53 o 
  -6   1   5       11.48       19.46     12.39 o 
  -5   1   5        1.56       -1.01      9.83 o 
  -4   1   5       18.81       28.83      9.94 o 
  -3   1   5       16.63       15.56      5.83 o 
  -2   1   5     1049.83     1030.95     20.09 o 
  -1   1   5       88.56       88.31      7.63 o 
   0   1   5     1053.09      972.34     20.87 o 
   1   1   5       90.51       89.98     12.04 o 
   2   1   5        2.51        1.48     10.47 o 
   3   1   5       12.48       -7.54     18.26 o 
   4   1   5      129.72      120.46     26.90 o 
  -8   2   5        0.12       17.46     16.90 o 
  -7   2   5        8.56        7.56     13.21 o 
  -6   2   5        3.69        5.72     12.04 o 
  -5   2   5       40.93       48.70     19.50 o 
  -4   2   5        0.69        0.35      6.88 o 
  -3   2   5      837.15      805.35     15.73 o 
  -2   2   5      299.53      270.56     11.14 o 
  -1   2   5       70.80       63.69      7.32 o 
   0   2   5      146.18      140.39      8.93 o 
   1   2   5     2281.53     2217.39     45.71 o 
   2   2   5        3.62        7.04      9.94 o 
   3   2   5       59.55       43.23     11.80 o 
   4   2   5      160.75      170.21     17.28 o 
  -8   3   5        0.41      -23.40     15.60 o 
  -7   3   5        1.84        3.77     13.27 o 
  -6   3   5      291.09      285.92     35.04 o 
  -5   3   5        0.09       18.20     10.05 o 
  -4   3   5       89.36       91.70      9.00 o 
  -3   3   5       60.44       60.37      7.07 o 
  -2   3   5      745.90      740.21     15.09 o 
  -1   3   5        9.28        8.75      6.15 o 
   0   3   5      369.98      348.74     12.20 o 
   1   3   5       61.08       71.83     11.24 o 
   2   3   5      209.86      268.38     17.09 o 
   3   3   5       33.06        7.71     10.75 o 
   4   3   5      110.29      117.94     21.47 o 
   5   3   5        0.75        0.99     22.21 o 
  -8   4   5        4.01       16.85     17.00 o 
  -7   4   5        0.30       -0.92     13.95 o 
  -6   4   5      105.75      116.20     14.99 o 
  -5   4   5       73.41       63.81     12.21 o 
  -4   4   5        0.25       -6.30      6.91 o 
  -3   4   5      915.75      877.23     16.28 o 
  -2   4   5        0.29       -1.74      5.64 o 
  -1   4   5      100.86      102.71      7.46 o 
   0   4   5       13.71       38.22      7.19 o 
   1   4   5      542.18      548.44     27.64 o 
   2   4   5       65.95       55.76     11.85 o 
   3   4   5       29.61       26.65      9.83 o 
   4   4   5       55.09       67.58     14.46 o 
   5   4   5       29.17       25.66     23.20 o 
  -8   5   5        0.05      -22.66     20.24 o 
  -7   5   5       12.05       15.91     14.83 o 
  -6   5   5        1.06        7.78     12.71 o 
  -5   5   5       53.49       51.21     11.45 o 
  -4   5   5      225.73      230.43     19.67 o 
  -3   5   5        0.30        5.46      6.10 o 
  -2   5   5      794.35      756.16     15.40 o 
  -1   5   5      157.44      154.02      8.66 o 
   0   5   5     1198.90     1103.89     20.08 o 
   1   5   5       19.01       14.81     11.85 o 
   2   5   5      269.33      270.03     21.47 o 
   3   5   5        1.86      -12.21     11.59 o 
   4   5   5        2.82      -11.20     13.21 o 
   5   5   5       91.98       75.51     25.66 o 
  -8   6   5       14.91        5.91     17.21 o 
  -7   6   5       35.00       22.27     14.80 o 
  -6   6   5        0.15       -3.45     11.52 o 
  -5   6   5        4.81       10.86     11.17 o 
  -4   6   5      185.20      192.05     15.22 o 
  -3   6   5      789.22      730.45     15.06 o 
  -2   6   5       55.77       57.02      7.20 o 
  -1   6   5       19.13       21.92      6.34 o 
   0   6   5       12.43       17.57      7.15 o 
   1   6   5      180.90      184.55     14.65 o 
   2   6   5       84.69       71.22     13.27 o 
   3   6   5       36.30       40.87     13.14 o 
   4   6   5       41.37       32.13     14.19 o 
   5   6   5       23.32       40.47     24.68 o 
  -7   7   5        1.40       -6.34     14.26 o 
  -6   7   5       65.90       88.11     13.84 o 
  -5   7   5        0.30      -14.03     10.99 o 
  -4   7   5       10.76       12.38      8.05 o 
  -3   7   5       38.41       29.12      6.58 o 
  -2   7   5       53.06       49.75      7.29 o 
  -1   7   5      105.83      106.68      7.94 o 
   0   7   5      362.48      341.25     13.89 o 
   1   7   5       13.08       -5.40     10.18 o 
   2   7   5       24.80       20.27     11.73 o 
   3   7   5        1.06        2.24     17.03 o 
   4   7   5      107.50      127.89     23.69 o 
   5   7   5       42.05        4.94     24.18 o 
  -7   8   5       85.96       77.04     16.51 o 
  -6   8   5       47.71       48.45     13.78 o 
  -5   8   5       11.60       12.88     10.64 o 
  -4   8   5      292.94      304.06     12.80 o 
  -3   8   5      237.44      257.46     10.53 o 
  -2   8   5      177.84      168.94     12.40 o 
  -1   8   5       24.00       25.60      6.75 o 
   0   8   5        8.33        5.23      7.25 o 
   1   8   5      773.08      807.01     50.59 o 
   2   8   5       33.00       35.13     14.56 o 
   3   8   5       59.86       76.30     16.53 o 
   4   8   5       10.97       17.54     20.48 o 
   5   8   5        4.37       19.74     25.66 o 
  -7   9   5        0.30      -21.84     14.56 o 
  -6   9   5      107.73      107.73     23.44 o 
  -5   9   5       14.43       27.88     11.15 o 
  -4   9   5      203.42      198.26     19.81 o 
  -3   9   5       49.05       41.18      7.36 o 
  -2   9   5     1191.39     1170.39     19.98 o 
  -1   9   5       78.59       70.01      7.72 o 
   0   9   5      414.00      415.15     24.18 o 
   1   9   5        7.35       11.85     10.12 o 
   2   9   5      315.50      322.72     19.35 o 
   3   9   5       20.95       23.15     12.71 o 
   4   9   5       70.06       92.89     16.30 o 
   5   9   5        0.14      -16.78     24.18 o 
  -7  10   5        2.20      -15.17     14.65 o 
  -6  10   5        0.00       -8.64     13.57 o 
  -5  10   5       14.58       17.27     11.87 o 
  -4  10   5       70.93       84.76     10.09 o 
  -3  10   5      645.58      634.22     14.83 o 
  -2  10   5      327.71      313.58     11.40 o 
  -1  10   5       37.85       30.99      7.02 o 
   0  10   5      367.38      382.18     18.50 o 
   1  10   5      633.94      626.05     23.89 o 
   2  10   5       38.85       39.37     12.30 o 
   3  10   5      207.90      216.50     18.65 o 
   4  10   5       19.55       23.30     14.23 o 
   5  10   5        2.50       14.31     26.65 o 
  -7  11   5       21.12       33.20     16.20 o 
  -6  11   5       10.98       17.94     13.78 o 
  -5  11   5       13.49        3.35     12.04 o 
  -4  11   5        7.66        2.03      9.01 o 
  -3  11   5       17.02       27.76      7.23 o 
  -2  11   5      216.59      230.31     10.29 o 
  -1  11   5      299.97      337.26     26.56 o 
   0  11   5     1199.50     1169.27     31.05 o 
   1  11   5        5.22       16.17     11.24 o 
   2  11   5       88.69       82.69     13.75 o 
   3  11   5       18.78        5.16     12.21 o 
   4  11   5      220.91      260.20     20.51 o 
   5  11   5       10.91        4.94     26.16 o 
  -7  12   5        0.11       -4.42     15.31 o 
  -6  12   5        1.71       -2.02     13.76 o 
  -5  12   5       30.36       27.64     17.77 o 
  -4  12   5      202.56      225.63     12.90 o 
  -3  12   5      399.76      387.40     14.39 o 
  -2  12   5       74.18       68.15      8.03 o 
  -1  12   5       25.16       24.90      8.82 o 
   0  12   5      136.58      158.74     14.65 o 
   1  12   5      738.20      756.53     62.43 o 
   2  12   5       64.26       53.83     13.27 o 
   3  12   5       22.25       14.99     12.92 o 
   4  12   5       27.89       38.94     15.66 o 
   5  12   5       12.85       17.27     28.13 o 
  -7  13   5        0.93      -21.10     14.07 o 
  -6  13   5       50.86       56.12     15.34 o 
  -5  13   5       48.45       31.76     13.06 o 
  -4  13   5        4.74        7.63      9.00 o 
  -3  13   5        5.16       -0.10      7.23 o 
  -2  13   5      488.07      516.60     19.98 o 
  -1  13   5      231.74      232.75     12.98 o 
   0  13   5        5.48        2.57     10.40 o 
   1  13   5      250.92      270.21     17.62 o 
   2  13   5        2.22        1.38     11.27 o 
   3  13   5      644.81      623.43     25.76 o 
   4  13   5        2.49      -19.44     13.49 o 
   5  13   5        3.59      -39.98     26.65 o 
  -7  14   5        2.56        1.14     16.01 o 
  -6  14   5       15.34       32.96     14.83 o 
  -5  14   5        0.36       -3.95     17.52 o 
  -4  14   5       52.94       48.20     10.63 o 
  -3  14   5      167.52      169.60     11.79 o 
  -2  14   5        2.09        8.87      9.01 o 
  -1  14   5       12.03        9.57      8.62 o 
   0  14   5        4.27       -1.96     10.54 o 
   1  14   5      291.92      318.08     19.31 o 
   2  14   5      593.25      548.09     35.04 o 
   3  14   5        2.40       12.24     12.21 o 
   4  14   5        4.20       -2.86     14.58 o 
   5  14   5       17.16       18.26     29.61 o 
  -7  15   5        0.75      -24.08     16.05 o 
  -6  15   5        3.65       -4.44     14.66 o 
  -5  15   5       32.94       50.06     13.91 o 
  -4  15   5       43.22       38.39     10.30 o 
  -3  15   5       94.45       99.76      9.12 o 
  -2  15   5      510.42      502.22     17.42 o 
  -1  15   5       65.38       70.27     11.21 o 
   0  15   5      594.08      565.32     38.99 o 
   1  15   5      203.76      231.49     17.79 o 
   2  15   5       59.40       82.40     11.08 o 
   3  15   5      182.60      192.59     19.00 o 
   4  15   5        5.24      -31.09     20.73 o 
   5  15   5       67.44      126.84     34.05 o 
  -7  16   5       10.17       16.20     16.01 o 
  -6  16   5        0.34       -1.48     14.66 o 
  -5  16   5      139.03      138.87     16.04 o 
  -4  16   5        1.74        2.69     10.65 o 
  -3  16   5      540.05      469.43     25.42 o 
  -2  16   5      154.05      142.38     12.03 o 
  -1  16   5       10.92       17.34      9.48 o 
   0  16   5      158.86      155.20     11.25 o 
   1  16   5      105.30      135.35     11.87 o 
   2  16   5        2.66       -3.24      9.24 o 
   3  16   5       10.44        6.63     11.34 o 
   4  16   5       31.65        3.45     22.70 o 
  -7  17   5        2.23       10.12     17.45 o 
  -6  17   5      121.79      117.16     17.60 o 
  -5  17   5       14.26       12.43     13.16 o 
  -4  17   5        1.21        9.38     10.64 o 
  -3  17   5        8.42       18.58      9.78 o 
  -2  17   5      402.41      392.26     16.83 o 
  -1  17   5      590.08      582.25     35.29 o 
   0  17   5      158.53      164.21     12.95 o 
   1  17   5       54.81       42.99      9.87 o 
   2  17   5        2.39        1.82      9.64 o 
   3  17   5       77.48       60.87     16.60 o 
   4  17   5       62.27       96.74     27.64 o 
  -6  18   5        5.39        9.12     22.46 o 
  -5  18   5       45.40       40.90     14.65 o 
  -4  18   5      233.64      248.02     19.02 o 
  -3  18   5      293.53      303.31     15.13 o 
  -2  18   5      111.08      131.84     12.86 o 
  -1  18   5        1.63       12.38     11.85 o 
   0  18   5       61.16       67.91     14.45 o 
   1  18   5      433.63      460.03     26.05 o 
   2  18   5       65.64       78.37     11.54 o 
   3  18   5      190.65      184.92     14.86 o 
   4  18   5        0.35        0.49     23.20 o 
  -6  19   5        4.75       18.01     16.05 o 
  -5  19   5      375.19      384.38     21.41 o 
  -4  19   5      220.92      211.02     17.97 o 
  -3  19   5      410.82      427.39     17.48 o 
  -2  19   5      117.99      124.91     12.74 o 
  -1  19   5      452.80      432.37     21.63 o 
   0  19   5      341.64      369.05     21.44 o 
   1  19   5       47.38       70.62     11.21 o 
   2  19   5       55.94       50.18     11.67 o 
   3  19   5       94.42       91.08     13.07 o 
   4  19   5       44.24       40.50     17.00 o 
  -6  20   5       11.58        0.56     18.75 o 
  -5  20   5        1.53       17.27     20.73 o 
  -4  20   5      216.65      240.59     19.72 o 
  -3  20   5      167.65      196.34     14.37 o 
  -2  20   5      236.35      279.04     25.32 o 
  -1  20   5       16.05        8.55     12.59 o 
   0  20   5      589.61      614.66     54.78 o 
   1  20   5      107.35      129.32     12.95 o 
   2  20   5      242.14      222.37     14.73 o 
   3  20   5        6.66        6.81     11.39 o 
   4  20   5        1.06       -8.96     15.74 o 
  -6  21   5       12.15       12.90     17.03 o 
  -5  21   5        3.37        5.92     21.22 o 
  -4  21   5       11.36       11.80     14.99 o 
  -3  21   5        1.07        0.96     10.66 o 
  -2  21   5       40.06       38.81     11.79 o 
  -1  21   5      305.11      358.30     21.60 o 
   0  21   5      406.40      432.92     23.03 o 
   1  21   5       71.82       75.02     12.91 o 
   2  21   5        5.99      -11.81     10.47 o 
   3  21   5       46.31       52.09     13.01 o 
   4  21   5        0.75        3.06     17.41 o 
  -6  22   5        0.62       17.27     24.18 o 
  -5  22   5        6.97       -0.49     18.75 o 
  -4  22   5      138.41      162.14     28.87 o 
  -3  22   5        9.60       10.31     11.55 o 
  -2  22   5       68.52       53.44     12.41 o 
  -1  22   5       33.97       24.75     13.43 o 
   0  22   5       42.05       58.98     15.36 o 
   1  22   5        2.51       17.48     11.30 o 
   2  22   5       24.23       45.48     12.82 o 
   3  22   5        6.84       10.23     12.63 o 
   4  22   5        1.47      -34.05     25.66 o 
  -6  23   5       11.13        8.39     24.18 o 
  -5  23   5        7.13       14.81     23.69 o 
  -4  23   5       91.23       90.26     18.26 o 
  -3  23   5        3.50        0.68     16.94 o 
  -2  23   5       68.84       73.07     13.73 o 
  -1  23   5      321.74      378.00     23.26 o 
   0  23   5        4.94        4.23     14.30 o 
   1  23   5      137.24      139.61     14.45 o 
   2  23   5        0.27        2.71     11.28 o 
   3  23   5       25.06       27.74     13.50 o 
  -5  24   5        0.47        7.90     22.70 o 
  -4  24   5       63.23       65.12     28.63 o 
  -3  24   5       14.02       13.58     12.40 o 
  -2  24   5        2.06        8.22     14.83 o 
  -1  24   5       11.60       16.16     13.91 o 
   0  24   5        2.68        5.68     15.01 o 
   1  24   5       58.08       76.44     13.53 o 
   2  24   5       40.32       30.54     13.11 o 
   3  24   5       77.65       69.39     19.38 o 
  -5  25   5       94.88       73.05     27.64 o 
  -4  25   5       10.17       -5.56     17.52 o 
  -3  25   5        0.60        3.27     16.57 o 
  -2  25   5       40.95       38.06     15.81 o 
  -1  25   5      140.54      131.34     18.49 o 
   0  25   5       31.27       54.91     15.81 o 
   1  25   5        0.70       -1.18     11.57 o 
   2  25   5       43.52       63.12     14.39 o 
   3  25   5       19.06       15.84     13.71 o 
  -4  26   5       33.19       55.50     17.76 o 
  -3  26   5      115.15      112.16     20.41 o 
  -2  26   5      150.20      178.91     20.21 o 
  -1  26   5        2.59       -4.70     14.76 o 
   0  26   5      315.63      334.83     31.34 o 
   1  26   5      280.25      296.42     18.07 o 
   2  26   5      147.94      121.98     15.58 o 
   3  26   5        5.78       -0.35     17.19 o 
  -4  27   5        0.14      -14.16     17.60 o 
  -3  27   5        2.64       15.49     24.43 o 
  -2  27   5      154.08      171.90     25.42 o 
  -1  27   5      328.03      362.54     24.95 o 
   0  27   5       25.40       10.53     16.04 o 
   1  27   5       13.58       25.81     13.76 o 
   2  27   5        0.01       16.05     14.60 o 
  -4  28   5      126.75      199.39     34.05 o 
  -3  28   5       20.70       -3.45     25.66 o 
  -2  28   5       22.97       36.30     17.62 o 
  -1  28   5        1.04       -3.45     17.10 o 
   0  28   5      180.51      191.78     22.84 o 
   1  28   5        2.09       -3.61     13.07 o 
   2  28   5       17.54        9.30     13.93 o 
  -4  29   5        0.14       -6.91     26.16 o 
  -3  29   5      157.09      132.76     32.57 o 
  -2  29   5       19.02        0.00     17.99 o 
  -1  29   5      161.42      227.54     46.39 o 
   0  29   5        0.47      -22.99     17.27 o 
   1  29   5        0.26       12.81     24.43 o 
   2  29   5        2.27        7.40     25.17 o 
  -3  30   5        0.39       16.29     27.64 o 
  -2  30   5       52.00       76.29     20.36 o 
  -1  30   5       39.98       32.09     19.99 o 
   0  30   5       94.31      110.78     22.33 o 
   1  30   5        1.30       -3.84     18.96 o 
  -3  31   5       21.19       46.89     29.61 o 
  -2  31   5       13.79       21.67     19.66 o 
  -1  31   5      118.06      125.01     23.35 o 
   0  31   5       53.27       34.41     21.11 o 
  -2  32   5       19.31       17.77     27.15 o 
  -1  32   5       19.87       -0.49     28.13 o 
  -6   0   6        0.48      -22.70     17.77 o 
  -4   0   6       24.95       49.85     15.79 o 
  -2   0   6       30.08       28.54     11.15 o 
   0   0   6      228.14      208.28     23.69 o 
   2   0   6       45.11       50.84     19.25 o 
   4   0   6        4.71       14.31     18.26 o 
  -7   1   6        1.61       15.50     14.83 o 
  -6   1   6       20.91       26.92     23.69 o 
  -5   1   6       58.91       71.49     14.56 o 
  -4   1   6      118.81      127.28     25.17 o 
  -3   1   6        0.19       -4.48      6.75 o 
  -2   1   6       32.83       39.81      7.83 o 
  -1   1   6       23.78       22.17      8.04 o 
   0   1   6       36.50       34.67     11.50 o 
   1   1   6      144.57      144.31     15.69 o 
   2   1   6        8.77       23.13     11.95 o 
   3   1   6        9.30        0.58     12.01 o 
   4   1   6      182.65      175.94     21.00 o 
  -7   2   6       36.64       18.65     31.83 o 
  -6   2   6        2.25        9.27     16.04 o 
  -5   2   6       29.78       36.87     12.73 o 
  -4   2   6       85.73       99.05     15.55 o 
  -3   2   6       14.49        6.99      7.25 o 
  -2   2   6      671.44      624.51     20.32 o 
  -1   2   6      250.97      235.89     12.02 o 
   0   2   6       10.24       -6.02     10.45 o 
   1   2   6       48.57       59.01     13.26 o 
   2   2   6      129.46      162.99     16.57 o 
   3   2   6        0.76       23.09     12.90 o 
   4   2   6        4.83        4.77     15.03 o 
  -7   3   6       28.82       31.05     15.53 o 
  -6   3   6       11.85       20.89     13.60 o 
  -5   3   6       81.38       82.82     13.95 o 
  -4   3   6       45.43       55.60     12.01 o 
  -3   3   6       67.91       77.12      8.44 o 
  -2   3   6      307.31      310.20     12.21 o 
  -1   3   6      645.12      652.73     17.30 o 
   0   3   6       16.01       -0.34     10.99 o 
   1   3   6        1.65       -7.57     10.99 o 
   2   3   6       55.52       38.25     12.56 o 
   3   3   6       76.41       69.04     12.67 o 
   4   3   6       16.05       29.15     15.04 o 
  -7   4   6        2.69      -24.23     26.90 o 
  -6   4   6       89.85      116.24     35.04 o 
  -5   4   6        0.41        7.74     12.04 o 
  -4   4   6      429.34      428.08     16.41 o 
  -3   4   6       89.43       97.55      9.06 o 
  -2   4   6     1012.77      957.03     39.32 o 
  -1   4   6      627.64      621.56     16.95 o 
   0   4   6      261.96      282.32     17.71 o 
   1   4   6       16.13       13.96     22.21 o 
   2   4   6      171.49      187.02     16.92 o 
   3   4   6       69.10       77.38     16.30 o 
   4   4   6        3.59        5.15     14.78 o 
  -7   5   6        1.47        0.74     15.01 o 
  -6   5   6        6.08       13.05     12.86 o 
  -5   5   6      109.66      119.28     16.78 o 
  -4   5   6       24.67       33.70      9.57 o 
  -3   5   6       14.56        5.72      7.44 o 
  -2   5   6        1.79        4.59      7.56 o 
  -1   5   6     1926.01     1850.78     46.52 o 
   0   5   6        0.23        3.64     11.60 o 
   1   5   6        5.98        5.11     10.80 o 
   2   5   6        2.57       -6.49      9.87 o 
   3   5   6       34.26       64.55     19.50 o 
   4   5   6        9.33        2.74     15.52 o 
  -7   6   6       44.83       47.63     16.40 o 
  -6   6   6        0.07       -0.39     12.71 o 
  -5   6   6        2.40       -2.65     11.34 o 
  -4   6   6      130.91      157.58     12.13 o 
  -3   6   6       60.51       62.86      7.66 o 
  -2   6   6       28.52       23.41      7.84 o 
  -1   6   6      100.05      111.98     13.61 o 
   0   6   6      186.28      218.90     16.74 o 
   1   6   6        0.33       -1.23     11.17 o 
   2   6   6      321.50      333.65     21.99 o 
   3   6   6       87.39       86.57     16.58 o 
   4   6   6        6.24      -11.99     15.40 o 
  -7   7   6        6.29        6.15     13.76 o 
  -6   7   6        8.86       17.76     13.78 o 
  -5   7   6       62.68       57.94     12.86 o 
  -4   7   6      169.69      158.47     22.58 o 
  -3   7   6       18.41       17.52      7.93 o 
  -2   7   6      482.32      445.07     13.96 o 
  -1   7   6      159.44      185.60     10.03 o 
   0   7   6       13.12       -1.50      9.27 o 
   1   7   6      180.13      196.24     32.57 o 
   2   7   6        4.59       -5.30     12.51 o 
   3   7   6       46.43       35.19     15.55 o 
   4   7   6        1.41       -2.80     18.51 o 
  -7   8   6        2.58       18.04     19.74 o 
  -6   8   6       16.99       15.94     14.13 o 
  -5   8   6       13.15       26.02     16.29 o 
  -4   8   6       88.36       94.43     11.21 o 
  -3   8   6       97.42       97.97      9.68 o 
  -2   8   6       47.12       38.71      8.26 o 
  -1   8   6      117.98      114.77     10.01 o 
   0   8   6      156.75      207.89     27.89 o 
   1   8   6      245.55      270.88     21.72 o 
   2   8   6      123.13      115.12     16.93 o 
   3   8   6       21.89       28.32     15.50 o 
   4   8   6       10.58       -1.69     15.81 o 
  -7   9   6        0.53       -2.06     16.23 o 
  -6   9   6        5.34       -1.02     13.41 o 
  -5   9   6       12.27       21.65     12.30 o 
  -4   9   6        5.80       25.58      9.63 o 
  -3   9   6        0.25       -0.43      7.65 o 
  -2   9   6       27.15       14.12      8.76 o 
  -1   9   6      609.80      636.36     20.75 o 
   0   9   6       33.96       33.95     12.01 o 
   1   9   6        9.67        0.38     11.38 o 
   2   9   6        3.43        4.67     13.49 o 
   3   9   6       81.13       99.80     17.91 o 
   4   9   6        0.36       -0.15     16.01 o 
  -7  10   6        9.11        6.91     16.40 o 
  -6  10   6       19.28       12.59     14.99 o 
  -5  10   6       14.64       14.34     12.86 o 
  -4  10   6       44.51       42.98     10.72 o 
  -3  10   6        4.53        4.61      8.12 o 
  -2  10   6      124.56      129.90     10.23 o 
  -1  10   6       41.88       53.18     11.78 o 
   0  10   6       64.46       49.75     13.84 o 
   1  10   6        2.59       -9.96     11.74 o 
   2  10   6       42.48       46.11     19.74 o 
   3  10   6        2.62       -1.69     14.58 o 
   4  10   6      100.28       40.92     17.36 o 
  -7  11   6        0.16      -13.50     16.01 o 
  -6  11   6       10.70        7.38     13.70 o 
  -5  11   6       43.68       36.03     13.26 o 
  -4  11   6       13.21        5.38     10.35 o 
  -3  11   6       46.07       57.87      9.03 o 
  -2  11   6      218.16      247.81     14.96 o 
  -1  11   6      306.49      341.20     16.18 o 
   0  11   6      223.72      225.90     18.65 o 
   1  11   6      111.00       86.26     15.31 o 
   2  11   6      283.16      283.66     27.39 o 
   3  11   6       21.44       29.49     16.23 o 
   4  11   6       19.65       30.25     17.00 o 
  -7  12   6       12.12       11.37     17.27 o 
  -6  12   6        0.40        4.44     14.66 o 
  -5  12   6        9.93       -1.54     13.41 o 
  -4  12   6       30.49       34.18     11.08 o 
  -3  12   6       24.84       20.69      8.65 o 
  -2  12   6      257.60      260.53     15.27 o 
  -1  12   6        0.96       15.38     10.44 o 
   0  12   6        2.79        6.77     26.40 o 
   1  12   6       55.07       31.90     14.11 o 
   2  12   6      392.31      415.11     31.34 o 
   3  12   6      185.01      177.12     20.10 o 
   4  12   6       15.55       29.33     17.05 o 
  -7  13   6        8.33        2.06     16.71 o 
  -6  13   6       11.32       16.91     14.19 o 
  -5  13   6       82.59      104.39     15.70 o 
  -4  13   6       30.61       21.00     12.51 o 
  -3  13   6       68.06       51.49     11.68 o 
  -2  13   6       55.80       64.29     11.66 o 
  -1  13   6      246.90      292.77     23.48 o 
   0  13   6       62.58       57.42     14.48 o 
   1  13   6       80.55       90.87     15.74 o 
   2  13   6       91.00      102.14     28.13 o 
   3  13   6       25.59       41.42     16.84 o 
   4  13   6      142.97      132.58     20.94 o 
  -6  14   6        1.67        2.88     15.50 o 
  -5  14   6       48.05       62.07     15.50 o 
  -4  14   6      145.47      155.99     13.91 o 
  -3  14   6       38.61       45.88     12.56 o 
  -2  14   6      167.96      175.90     13.84 o 
  -1  14   6        1.77      -12.77     10.10 o 
   0  14   6      251.60      238.84     33.81 o 
   1  14   6       70.30       58.44     15.17 o 
   2  14   6       29.55       16.32     13.98 o 
   3  14   6        2.58        9.79     15.95 o 
   4  14   6        6.38      -22.21     25.17 o 
  -6  15   6        7.93       10.80     15.69 o 
  -5  15   6       75.79       66.61     15.60 o 
  -4  15   6      132.49      120.68     17.27 o 
  -3  15   6        1.13       -7.67     10.80 o 
  -2  15   6       35.10       37.14     11.30 o 
  -1  15   6       87.67      110.51     17.03 o 
   0  15   6      217.49      218.56     24.68 o 
   1  15   6        1.32       -3.22     14.56 o 
   2  15   6       14.45        2.83     22.46 o 
   3  15   6       13.68       -5.38     14.46 o 
   4  15   6        5.96       40.47     28.13 o 
  -6  16   6       25.16       33.34     16.74 o 
  -5  16   6        8.66        1.64     14.65 o 
  -4  16   6       23.45       26.67     12.09 o 
  -3  16   6       24.01       30.54     11.73 o 
  -2  16   6      154.15      163.27     14.59 o 
  -1  16   6        0.01      -14.03     11.59 o 
   0  16   6        0.55       -6.47     11.85 o 
   1  16   6      176.09      167.08     18.81 o 
   2  16   6      127.26      155.14     19.04 o 
   3  16   6        6.32       -0.08     15.52 o 
  -6  17   6       25.17       18.11     17.44 o 
  -5  17   6       28.65       28.13     22.70 o 
  -4  17   6        5.15       -0.29     14.81 o 
  -3  17   6       47.19       50.84     12.54 o 
  -2  17   6       62.79       85.14     13.28 o 
  -1  17   6       67.80       71.17     15.66 o 
   0  17   6        4.22       -2.01     13.35 o 
   1  17   6       16.09       -2.43     13.39 o 
   2  17   6        7.59       16.96     15.39 o 
   3  17   6      101.30       91.57     18.34 o 
  -6  18   6        0.43       -7.03     16.39 o 
  -5  18   6        6.13       27.15     20.73 o 
  -4  18   6       63.52       64.29     16.55 o 
  -3  18   6      174.75      177.52     15.35 o 
  -2  18   6      197.76      209.76     16.52 o 
  -1  18   6        1.65      -15.81     13.60 o 
   0  18   6       24.40        8.41     14.19 o 
   1  18   6       24.42       29.23     14.48 o 
   2  18   6       13.82       17.92     15.46 o 
   3  18   6        0.53      -14.75     20.48 o 
  -6  19   6        6.49       13.33     24.18 o 
  -5  19   6        0.75       30.11     24.18 o 
  -4  19   6       11.29        3.01     14.30 o 
  -3  19   6       20.04        1.37     12.06 o 
  -2  19   6       88.68       99.46     13.64 o 
  -1  19   6      102.33      111.43     17.62 o 
   0  19   6       63.69       68.16     39.98 o 
   1  19   6       13.82       16.31     19.74 o 
   2  19   6       54.60       62.86     17.63 o 
   3  19   6        0.61      -10.13     15.18 o 
  -5  20   6        2.13      -29.61     19.74 o 
  -4  20   6       28.08       39.59     17.25 o 
  -3  20   6      341.46      361.72     18.92 o 
  -2  20   6       39.38       34.71     13.42 o 
  -1  20   6       44.75       29.77     24.18 o 
   0  20   6      154.02      173.79     19.70 o 
   1  20   6        3.64      -20.56     42.20 o 
   2  20   6       18.94       29.09     17.52 o 
   3  20   6        1.69      -22.65     22.95 o 
  -5  21   6       19.67        6.42     25.17 o 
  -4  21   6        7.07       -3.45     16.23 o 
  -3  21   6        2.38       -5.54     12.69 o 
  -2  21   6       25.84       20.45     13.39 o 
  -1  21   6      173.06      167.52     19.37 o 
   0  21   6       45.25       29.97     16.23 o 
   1  21   6        8.38        9.33     15.52 o 
   2  21   6        1.77       22.50     18.51 o 
   3  21   6        0.23      -28.87     19.25 o 
  -5  22   6       27.99       25.66     26.16 o 
  -4  22   6        3.47        9.50     21.72 o 
  -3  22   6        1.69        5.62     17.27 o 
  -2  22   6       11.88       13.29     15.50 o 
  -1  22   6        0.09      -18.32     14.99 o 
   0  22   6        0.19        8.30     15.34 o 
   1  22   6       84.13       46.22     17.62 o 
   2  22   6      188.88      207.00     42.69 o 
  -5  23   6        1.85       -9.87     25.17 o 
  -4  23   6        5.99       -3.47     17.41 o 
  -3  23   6        1.80       10.60     16.90 o 
  -2  23   6        7.20        5.85     19.99 o 
  -1  23   6       50.24       46.58     17.56 o 
   0  23   6      123.99       75.17     18.65 o 
   1  23   6       24.46       15.71     21.47 o 
   2  23   6        3.99       19.25     17.99 o 
  -4  24   6       27.86       13.69     18.32 o 
  -3  24   6       80.33      101.33     43.19 o 
  -2  24   6      166.06      169.50     20.93 o 
  -1  24   6        1.17       -8.76     16.36 o 
   0  24   6       12.80       13.19     15.25 o 
   1  24   6      111.08      152.91     21.79 o 
   2  24   6        8.20       -5.92     22.70 o 
  -4  25   6       16.12       17.54     19.02 o 
  -3  25   6       24.78        5.49     19.50 o 
  -2  25   6      238.75      274.86     25.66 o 
  -1  25   6       40.16       40.09     18.46 o 
   0  25   6       40.42       24.15     17.79 o 
   1  25   6       12.05       24.57     18.46 o 
  -4  26   6        0.30        8.39     19.54 o 
  -3  26   6      177.39      187.22     23.89 o 
  -2  26   6        0.44       21.76     17.97 o 
  -1  26   6       10.99      -13.57     16.05 o 
   0  26   6       18.55        7.82     17.95 o 
   1  26   6       48.79       39.24     19.86 o 
  -3  27   6       14.65       16.78     28.13 o 
  -2  27   6       59.43       54.38     18.96 o 
  -1  27   6       18.69       27.56     18.14 o 
   0  27   6      130.24      146.88     22.81 o 
  -3  28   6       17.74       12.83     29.12 o 
  -2  28   6        1.73        4.64     28.63 o 
  -1  28   6       19.16       17.77     19.00 o 
  -2  29   6       20.96       63.67     29.12 o 
  -1  29   6        4.00        8.88     25.66 o 
  -5   0   7        0.94      -16.78     19.74 o 
  -3   0   7      129.29      132.97     21.72 o 
  -1   0   7      210.43      197.30     18.51 o 
   1   0   7       12.53        3.95     19.74 o 
   3   0   7       58.50       75.02     23.69 o 
  -6   1   7       45.22       46.82     15.25 o 
  -5   1   7        0.32        2.64     13.78 o 
  -4   1   7       20.48        9.08     12.51 o 
  -3   1   7       13.72       13.76      8.60 o 
  -2   1   7        1.31        6.61      8.79 o 
  -1   1   7        3.55        7.40      9.14 o 
   0   1   7      144.61      169.36     17.80 o 
   1   1   7        3.70      -18.21     12.90 o 
   2   1   7        2.57       15.01     13.78 o 
   3   1   7       82.79       85.65     16.90 o 
  -6   2   7        7.30       24.24     16.53 o 
  -5   2   7        6.16       16.67     13.49 o 
  -4   2   7       19.54       16.53     13.61 o 
  -3   2   7      207.59      207.98     13.75 o 
  -2   2   7        3.50      -13.57      9.05 o 
  -1   2   7        0.61       -2.87      9.14 o 
   0   2   7        2.56       13.40     12.36 o 
   1   2   7       27.23       25.93     14.65 o 
   2   2   7       24.84       27.89     19.00 o 
   3   2   7        1.58       -3.04     11.92 o 
  -6   3   7        5.68        6.77     15.18 o 
  -5   3   7        6.52       15.24     14.30 o 
  -4   3   7       50.57       59.83     17.52 o 
  -3   3   7        0.94        9.12      8.97 o 
  -2   3   7      133.95      153.19     11.71 o 
  -1   3   7        2.64       -4.89      8.74 o 
   0   3   7      226.43      258.24     19.88 o 
   1   3   7        0.03       -3.99     12.90 o 
   2   3   7        9.32       11.65     14.26 o 
   3   3   7       14.95        7.70     15.86 o 
  -6   4   7        7.54       11.45     15.18 o 
  -5   4   7        0.78       -9.87     13.61 o 
  -4   4   7        0.56        4.13     13.41 o 
  -3   4   7       78.26      101.67     14.75 o 
  -2   4   7       25.10       16.88      9.03 o 
  -1   4   7       40.62       36.96      9.95 o 
   0   4   7        7.84       11.60     13.26 o 
   1   4   7      163.32      171.11     22.21 o 
   2   4   7       10.33        1.17     11.85 o 
   3   4   7        2.21        1.05     16.36 o 
  -6   5   7        5.79        1.89     25.42 o 
  -5   5   7        0.48        4.15     14.11 o 
  -4   5   7       73.35       76.00     14.96 o 
  -3   5   7        7.38       -1.42      8.23 o 
  -2   5   7       69.22       77.40     10.40 o 
  -1   5   7        3.52        1.10      8.78 o 
   0   5   7       20.82       12.77     13.43 o 
   1   5   7       97.57       95.82     16.78 o 
   2   5   7        3.32      -13.34     14.93 o 
   3   5   7        2.76       -4.25     16.12 o 
  -6   6   7        0.22        6.66     15.01 o 
  -5   6   7        2.88       16.19     14.45 o 
  -4   6   7        1.52      -16.25     12.16 o 
  -3   6   7       79.42       89.18     14.92 o 
  -2   6   7       22.42       21.19      9.29 o 
  -1   6   7        4.66       -1.68     10.63 o 
   0   6   7       19.55       13.13     13.43 o 
   1   6   7       63.84       97.63     14.68 o 
   2   6   7        0.18      -12.19     14.82 o 
   3   6   7        9.14        4.13     17.08 o 
  -6   7   7        0.76        4.39     15.18 o 
  -5   7   7       27.38       43.67     15.18 o 
  -4   7   7       39.00       32.27     13.76 o 
  -3   7   7        0.86       -6.30      9.32 o 
  -2   7   7      186.19      195.95     12.27 o 
  -1   7   7        1.13      -12.86      8.57 o 
   0   7   7      102.05       92.59     13.32 o 
   1   7   7        5.35       -8.32     13.35 o 
   2   7   7       24.54        3.48     15.87 o 
   3   7   7       16.49       -5.11     16.12 o 
  -6   8   7        4.83       -2.71     15.36 o 
  -5   8   7        6.24       -8.29     13.76 o 
  -4   8   7        3.35        7.64     10.89 o 
  -3   8   7       45.89       68.38     10.49 o 
  -2   8   7        0.63       -3.10     10.78 o 
  -1   8   7        0.61        5.13     11.57 o 
   0   8   7        0.05        7.28     12.79 o 
   1   8   7       19.72       25.60     15.53 o 
   2   8   7        0.91      -17.27     15.18 o 
   3   8   7       27.87       22.12     17.15 o 
  -6   9   7       12.14       15.92     15.85 o 
  -5   9   7        6.73      -19.30     14.83 o 
  -4   9   7       14.56       23.43     11.00 o 
  -3   9   7       27.52       13.31      9.53 o 
  -2   9   7        7.72       -5.67     10.56 o 
  -1   9   7      206.20      228.66     16.67 o 
   0   9   7      283.24      251.58     20.86 o 
   1   9   7       55.76       64.18     16.00 o 
   2   9   7        2.70       -2.79     15.18 o 
   3   9   7        0.66       14.62     17.67 o 
  -6  10   7        6.35       18.18     16.04 o 
  -5  10   7        1.25        3.06     15.53 o 
  -4  10   7       14.26       11.09     11.83 o 
  -3  10   7       83.63       91.86     13.26 o 
  -2  10   7        7.82       19.77     11.86 o 
  -1  10   7       87.54       84.14     13.39 o 
   0  10   7       28.82       37.53     16.53 o 
   1  10   7      157.44      175.48     20.31 o 
   2  10   7        2.64      -13.63     14.93 o 
   3  10   7       43.15       38.72     18.49 o 
  -6  11   7       13.28       27.64     16.36 o 
  -5  11   7        7.89       -7.98     15.18 o 
  -4  11   7       95.14       90.99     13.43 o 
  -3  11   7       48.68       45.24     11.97 o 
  -2  11   7       33.33       31.23     12.80 o 
  -1  11   7       17.85        9.96     14.13 o 
   0  11   7       14.17       25.78     15.39 o 
   1  11   7       69.54       70.01     17.42 o 
   2  11   7       34.49        8.44     25.66 o 
   3  11   7        0.17       15.70     16.83 o 
  -6  12   7        1.32       10.23     16.39 o 
  -5  12   7        2.37      -15.19     14.56 o 
  -4  12   7        0.50        4.42     19.25 o 
  -3  12   7      114.85      134.73     14.14 o 
  -2  12   7       12.39       -4.42     11.78 o 
  -1  12   7        1.37        3.11     14.30 o 
   0  12   7       21.34       38.58     15.87 o 
   1  12   7        0.78        3.95     15.03 o 
   2  12   7      139.71      122.04     20.37 o 
   3  12   7       23.02       31.47     18.47 o 
  -6  13   7        1.65        9.87     16.40 o 
  -5  13   7       44.27       47.60     16.55 o 
  -4  13   7        4.21       14.37     15.53 o 
  -3  13   7       16.66       13.30     14.30 o 
  -2  13   7       36.94       40.61     12.63 o 
  -1  13   7       23.56       19.17     14.65 o 
   0  13   7      103.94      117.46     18.30 o 
   1  13   7        0.12        8.47     15.53 o 
   2  13   7        0.15       14.64     16.48 o 
  -6  14   7        1.39       -3.35     16.65 o 
  -5  14   7       17.42       50.34     22.21 o 
  -4  14   7       14.53       -9.71     23.69 o 
  -3  14   7       76.47       78.74     20.88 o 
  -2  14   7        6.31       10.04     11.68 o 
  -1  14   7        9.73      -12.33     14.83 o 
   0  14   7       39.61       30.74     16.36 o 
   1  14   7      101.84       92.60     18.26 o 
   2  14   7        0.69      -14.59     16.23 o 
  -5  15   7       23.87       22.70     24.68 o 
  -4  15   7        0.88       -2.68     15.46 o 
  -3  15   7        3.34      -17.75     11.83 o 
  -2  15   7        7.84       28.36     13.07 o 
  -1  15   7       18.01       11.75     15.11 o 
   0  15   7       14.64       23.35     20.73 o 
   1  15   7       89.53       77.63     18.61 o 
   2  15   7       64.78       64.98     28.63 o 
  -5  16   7        2.75      -14.31     21.22 o 
  -4  16   7       15.20        0.23     16.92 o 
  -3  16   7       71.33       65.40     14.95 o 
  -2  16   7       20.44       19.14     12.86 o 
  -1  16   7       37.98       41.74     16.74 o 
   0  16   7       18.09       41.51     16.86 o 
   1  16   7        9.26       14.38     16.30 o 
   2  16   7        0.61       -7.49     16.84 o 
  -5  17   7       42.35       51.33     24.18 o 
  -4  17   7      102.23      124.84     19.72 o 
  -3  17   7        6.12       14.97     13.16 o 
  -2  17   7        1.04       -5.53     12.67 o 
  -1  17   7       11.24      -15.30     15.01 o 
   0  17   7       59.87       74.63     23.20 o 
   1  17   7       40.69       30.02     28.13 o 
   2  17   7       27.54       30.15     19.31 o 
  -5  18   7       24.07        7.40     26.16 o 
  -4  18   7       48.75       37.60     17.71 o 
  -3  18   7      118.11      114.91     20.11 o 
  -2  18   7      118.33      116.59     20.03 o 
  -1  18   7        4.32       11.01     19.00 o 
   0  18   7       37.41       36.01     17.09 o 
   1  18   7        7.11       28.30     17.54 o 
   2  18   7       22.11       17.27     24.68 o 
  -5  19   7       13.28        5.43     26.65 o 
  -4  19   7       15.08       27.90     19.02 o 
  -3  19   7       18.35        6.75     24.35 o 
  -2  19   7       18.67       14.83     13.82 o 
  -1  19   7       72.76       90.98     29.37 o 
   0  19   7      146.07      149.18     21.21 o 
   1  19   7       37.18       25.76     18.20 o 
  -4  20   7       18.21        9.67     32.08 o 
  -3  20   7       20.46        4.16     16.57 o 
  -2  20   7       54.29       53.72     17.97 o 
  -1  20   7       50.19       42.94     17.80 o 
   0  20   7        1.22       19.99     17.10 o 
   1  20   7        0.70      -14.37     17.41 o 
  -4  21   7        4.75      -12.60     18.46 o 
  -3  21   7        8.37       16.25     18.46 o 
  -2  21   7       16.13       11.51     17.41 o 
  -1  21   7       92.43       60.83     18.65 o 
   0  21   7       10.58        3.44     16.84 o 
  -4  22   7        9.25       -9.76     18.84 o 
  -3  22   7        6.92       -8.59     18.61 o 
  -2  22   7        8.06      -20.08     25.66 o 
  -1  22   7        8.14        5.50     17.62 o 
   0  22   7       22.72        1.44     29.86 o 
  -3  23   7        7.81       -2.80     19.00 o 
  -2  23   7        6.62        2.83     17.09 o 
  -1  23   7        2.23      -17.87     17.25 o 
  -3  24   7        1.50       -0.49     27.64 o 
  -2  24   7        7.28       -1.03     19.50 o 
  -1  24   7        5.67      -11.85     27.15 o 
  -4   0   8        4.38       -3.95     21.22 o 
  -2   0   8       41.71       52.96     23.94 o 
   0   0   8        0.08        0.99     20.73 o 
  -5   1   8        0.59       -9.14     16.04 o 
  -4   1   8       42.85       47.74     16.92 o 
  -3   1   8        0.48       -3.05      9.97 o 
  -2   1   8       25.13        6.79     14.53 o 
  -1   1   8       56.26       77.01     12.34 o 
   0   1   8        2.02      -10.03     13.84 o 
   1   1   8        2.52      -14.31     15.18 o 
  -5   2   8        0.00      -22.77     15.18 o 
  -4   2   8       34.54       36.26     16.55 o 
  -3   2   8        3.99       -6.98      9.77 o 
  -2   2   8        1.79       -1.66     10.29 o 
  -1   2   8        8.14        7.48     10.50 o 
   0   2   8        2.26        3.61     17.03 o 
   1   2   8        5.02       -2.10     15.53 o 
  -5   3   8       58.60       56.71     23.20 o 
  -4   3   8        0.02       -6.02     14.96 o 
  -3   3   8       42.57       33.05     10.40 o 
  -2   3   8        5.28       -1.67     10.58 o 
  -1   3   8       10.94        1.82     12.25 o 
   0   3   8        5.59        8.24     15.15 o 
   1   3   8       14.52       -7.35     15.69 o 
  -5   4   8        8.31      -16.48     15.50 o 
  -4   4   8        7.31       11.87     27.64 o 
  -3   4   8        3.05        0.37      9.63 o 
  -2   4   8      101.44      104.91     12.47 o 
  -1   4   8       46.48       66.01     16.30 o 
   0   4   8        6.70        6.50     14.80 o 
   1   4   8        5.65        4.20     15.01 o 
  -5   5   8       15.00        5.85     16.71 o 
  -4   5   8       13.10       19.65     18.26 o 
  -3   5   8        6.00        0.66      9.23 o 
  -2   5   8      192.92      183.35     15.95 o 
  -1   5   8       77.50       68.25     16.86 o 
   0   5   8        0.93       17.90     15.34 o 
   1   5   8       44.47       16.82     13.94 o 
  -5   6   8        5.21       -6.20     15.88 o 
  -4   6   8        0.94      -14.31     13.13 o 
  -3   6   8       20.48        7.44      9.71 o 
  -2   6   8      186.43      201.95     17.12 o 
  -1   6   8       61.09       79.62     14.34 o 
   0   6   8        0.64       -0.76     12.67 o 
   1   6   8       40.53       28.81     21.96 o 
  -5   7   8       11.07       24.88     17.27 o 
  -4   7   8        1.47        7.00     15.66 o 
  -3   7   8       18.13        3.87     12.57 o 
  -2   7   8        1.81       -1.05     12.79 o 
  -1   7   8      209.51      213.70     21.79 o 
   0   7   8        4.39        6.24     17.00 o 
   1   7   8        2.79       12.89     17.42 o 
  -5   8   8        0.12      -20.42     16.23 o 
  -4   8   8       14.11       -0.12     18.01 o 
  -3   8   8        9.75       -5.69     13.15 o 
  -2   8   8        2.16       12.87     13.52 o 
  -1   8   8        6.86        5.16     16.44 o 
   0   8   8        0.16      -13.89     24.43 o 
   1   8   8       27.26       11.49     17.54 o 
  -5   9   8        6.74        4.69     16.75 o 
  -4   9   8        8.33       -9.87     20.73 o 
  -3   9   8        5.26        3.54     12.90 o 
  -2   9   8       92.87       75.42     15.63 o 
  -1   9   8       18.50       42.80     17.21 o 
   0   9   8       19.42       12.06     26.16 o 
   1   9   8        8.02       -5.91     17.63 o 
  -5  10   8        0.01       16.43     18.14 o 
  -4  10   8       13.03        7.40     24.18 o 
  -3  10   8        0.16       -3.18     16.00 o 
  -2  10   8       34.45       26.22     14.26 o 
  -1  10   8       17.96       15.44     17.41 o 
   0  10   8        1.52        3.52     17.36 o 
   1  10   8       92.79       92.31     23.44 o 
  -5  11   8        0.33      -13.82     24.68 o 
  -4  11   8        1.89        9.87     25.17 o 
  -3  11   8       26.96        6.35     13.75 o 
  -2  11   8        9.09       15.67     18.99 o 
  -1  11   8       11.50       33.23     17.60 o 
   0  11   8        1.83      -20.70     16.01 o 
   1  11   8       21.83       21.72     24.18 o 
  -4  12   8        4.34        0.99     25.17 o 
  -3  12   8       26.05       18.37     13.45 o 
  -2  12   8       34.10       31.06     14.43 o 
  -1  12   8        0.03       -3.94     16.30 o 
   0  12   8        2.39        0.72     17.21 o 
  -4  13   8        6.91       23.69     26.16 o 
  -3  13   8        0.88      -12.31     13.31 o 
  -2  13   8        2.09        8.71     14.50 o 
  -1  13   8        4.82        1.25     17.00 o 
   0  13   8        8.02      -16.76     26.16 o 
  -4  14   8        4.49       11.35     23.69 o 
  -3  14   8        0.71       -4.48     14.10 o 
  -2  14   8       14.64        0.02     16.05 o 
  -1  14   8        5.54      -15.24     25.42 o 
   0  14   8        2.37       10.24     17.91 o 
  -4  15   8        3.89      -12.49     16.57 o 
  -3  15   8        8.85        4.46     14.42 o 
  -2  15   8        4.19        5.37     16.88 o 
  -1  15   8       28.72       46.93     18.46 o 
   0  15   8       15.20       13.33     28.63 o 
  -4  16   8       37.93       36.03     29.12 o 
  -3  16   8        8.27       13.88     18.41 o 
  -2  16   8       21.05       14.74     17.97 o 
  -1  16   8       11.68       -8.76     19.99 o 
  -3  17   8       25.51       18.01     18.50 o 
  -2  17   8        3.14        6.17     18.15 o 
  -1  17   8        0.42        2.22     25.91 o 
  -3  18   8       50.23       42.94     27.64 o 
  -2  18   8       10.07       11.14     19.19 o 
  -1  18   8        8.61      -24.68     26.65 o 
  -3   0   9        0.38        0.68     17.85 o 
  -3   1   9        3.32      -15.31     11.48 o 
  -2   1   9        0.14        6.48     12.52 o 
  -3   2   9        7.46       -1.04     12.59 o 
  -2   2   9       13.67      -19.31     21.19 o 
  -3   3   9        9.15       19.55     12.39 o 
  -2   3   9        0.51       16.00     14.03 o 
  -3   4   9       12.30       20.70     17.21 o 
  -2   4   9        4.57        1.74     14.04 o 
  -3   5   9        0.60      -13.58     13.06 o 
  -2   5   9       10.20       -0.76     12.58 o 
  -3   6   9       24.57       20.24     25.66 o 
  -2   6   9        7.33      -12.03     17.56 o 
  -2   7   9        2.59       30.91     23.69 o 
                                                 
